# Supplementary material for: Endolysosome-targeted nanoparticle delivery of antiviral therapy for coronavirus infections
Source: Life Sci Alliance. 2025 Feb 3;8(4):e202403182. doi: 10.26508/lsa.202403182 (PMC11790838; doi:10.26508/lsa.202403182)
Supplement: Supplementary file 1 [file LSA-2024-03182_SdataF1.xlsx]

## Sheet: Figure 1D
	DLS Diameter (nm)					PDI
Unloaded	107.33	118.12	102.07	113.92	126.91	0.16	0.153	0.166	0.155	0.178
Mefloquine	140.31	130.02	130.66	123.7	129.63	0.162	0.149	0.153	0.148	0.14
Chloroquine	171.76	188.04	146.59			0.147	0.165	0.142
Nitazoxanide	161.36	161.12	153.49			0.144	0.122	0.136
Sulfadoxine	148.81	142.21	145.21			0.113	0.123	0.103

## Sheet: Figure 1E
	Zeta Potential (mV)
Unloaded	-69.33	-50.99	-68.25	-55.74	-64.22
Mefloquine	-48.58	-56.05	-57.22
Chloroquine	-32.44	-29.79	-34.35
Nitazoxanide	-61.91	-63.24	-59.2
Sulfadoxine	-50.34	-49.61	-54.34

## Sheet: Figure 1F
	logP
Chloroquine	4.63
Mefloquine	3.9
Nitazoxanide	1.63
Sulfadoxine	0.7
	Chloroquine					Mefloquine					Nitazoxanide			Sulfadoxine
Drug Loading (mM)	4.494	4.494	4.5917	4.8848	3.9078	4.3699	4.7466	5.1987	4.6713	4.8219	0.91528	0.406791	1.017	0.704895	0.302098	0.302098
Encapsulation Efficiency (%)	46	46	47	50	40	58	63	69	62	64	9	4	10	7	3	3

## Sheet: Figure 1G
Time (h)	pH 7.4 1X PBS (% MFQ Released)			pH 5.0 Acetate Buffer (% MFQ Released)
0	0	0	0	0	0	0
4	1.11803	1.33061	2.70252	1.4322	0.225288	0
24	2.62412	3.207	3.67743	2.1552	2.56315	2.84937
48	6.77037	7.24921	10.7285	10.9797	10.2933	17.5716
72	11.8806	18.0843	18.8091	19.4476	21.3959	35.7664
96	27.5281	28.5204	43.1733	34.0532	40.456	50.3283
120	38.6265	40.5969	71.5753	44.2242	52.8788	76.4096

## Sheet: Figure 1H
	24 mg/mL Pre-Nebulization (Undiluted)					12 mg/mL Pre-Nebulization					12 mg/mL Post-Nebulization					3 mg/mL Pre-Nebulization					3 mg/mL Post-Nebulization
DLS Eff. Diameter (nm)	167.535	159.473	157.189	155.162	155.85	164.295	156.977	156.232	154.602	157.075	160.073	156.397	155.648	152.848	152.3	160.933	154.966	152.8	149.646	150.781	152.855	151.325	150.383	146.769	150.086
PDI	0.116183	0.134432	0.174586	0.175464	0.168541	0.128111	0.160533	0.191423	0.158412	0.117773	0.152371	0.180718	0.168067	0.150418	0.168579	0.109371	0.126184	0.151844	0.131747	0.136935	0.17415	0.176262	0.151675	0.193451	0.109202
