# Supplementary material for: Endolysosome-targeted nanoparticle delivery of antiviral therapy for coronavirus infections
Source: Life Sci Alliance. 2025 Feb 3;8(4):e202403182. doi: 10.26508/lsa.202403182 (PMC11790838; doi:10.26508/lsa.202403182)
Supplement: Supplementary file 2 [file LSA-2024-03182_SdataFS1.xlsx]

## Sheet: Supp_Fig_1C
Sample Collection Parameters
Collected by	Administrator
Number of channels	3
Run length (mins)	20.0167
Delay time (secs)	0
Sampling interval (secs)	1
Number of data points	1201
Sample DLS Parameters
Eluent refractive index	1
Eluent viscosity (P)	0.0089
DLS correlator run time (secs)	5
DLS Clip Time (µs)	100
DLS R²	0.4
Sample Channel Information
Channel ID	Detector type	Detector name	Detector units
1	RI	RI: Signal	mV
2	LS 90°	LS: 90° Signal	mV
3	LS 15°	LS: 15° Signal	mV
Raw Data
RT (mins)	Response Trace 1	Response Trace 2	Response Trace 3
0	0.00113323	269.934	143.416
0.0166667	-0.00450134	269.937	143.38
0.0333333	-0.0786591	269.933	143.377
0.05	-0.1577	269.939	143.392
0.0666667	-0.130997	269.93	143.38
0.0833333	-0.0977325	269.929	143.382
0.1	-0.0524139	269.931	143.379
0.116667	-0.0174713	269.938	143.377
0.133333	0.00160217	269.939	143.379
0.15	0.00923157	269.936	143.371
0.166667	0.00602722	269.941	143.381
0.183333	0.013504	269.938	143.373
0.2	0.0197601	269.934	143.378
0.216667	0.0226593	269.932	143.369
0.233333	0.0286102	269.933	143.367
0.25	0.0324249	269.938	143.368
0.266667	0.0302887	269.954	143.369
0.283333	0.0295258	269.947	143.366
0.3	0.0281525	269.961	143.44
0.316667	0.0276947	269.954	143.374
0.333333	0.0222015	269.942	143.366
0.35	0.0313568	269.942	143.368
0.366667	0.0319672	269.943	143.36
0.383333	0.0267792	269.945	143.368
0.4	0.0249481	269.954	143.377
0.416667	0.0234222	269.931	143.363
0.433333	0.0202179	269.937	143.362
0.45	0.0266266	269.955	143.369
0.466667	0.029068	269.942	143.363
0.483333	0.0263214	269.942	143.366
0.5	0.0302887	269.94	143.385
0.516667	0.031662	269.953	143.369
0.533333	0.0324249	269.975	143.4
0.55	0.0327301	269.946	143.376
0.566667	0.0293732	269.947	143.373
0.583333	0.031662	269.944	143.369
0.6	0.031662	269.947	143.378
0.616667	0.0315094	269.972	143.404
0.633333	0.038681	269.949	143.372
0.65	0.0428009	269.95	143.379
0.666667	0.0435638	269.942	143.365
0.683333	0.0540924	269.952	143.37
0.7	0.049057	269.933	143.371
0.716667	0.0489044	269.928	143.367
0.733333	0.049057	269.939	143.371
0.75	0.0510407	269.94	143.379
0.766667	0.0579071	269.95	143.376
0.783333	0.061264	269.944	143.369
0.8	0.0641632	269.942	143.373
0.816667	0.0711823	269.941	143.373
0.833333	0.0540924	269.954	143.396
0.85	0.0534821	269.943	143.377
0.866667	0.0557709	269.93	143.366
0.883333	0.0453949	269.937	143.37
0.9	0.041275	269.935	143.366
0.916667	0.0405121	269.941	143.374
0.933333	0.0379181	269.934	143.382
0.95	0.0379181	269.937	143.365
0.966667	0.0392914	269.93	143.373
0.983333	0.041275	269.94	143.379
1	0.041275	269.929	143.369
1.01667	0.0357819	269.929	143.371
1.03333	0.0392914	269.935	143.385
1.05	0.0359345	269.934	143.375
1.06667	0.0347137	269.929	143.38
1.08333	0.0351715	269.929	143.375
1.1	0.0406647	269.924	143.369
1.11667	0.0461578	269.934	143.372
1.13333	0.0400543	269.941	143.37
1.15	0.0479889	269.944	143.382
1.16667	0.0478363	269.938	143.376
1.18333	0.0379181	269.928	143.376
1.2	0.044632	269.936	143.395
1.21667	0.0571442	269.941	143.379
1.23333	0.0525665	269.941	143.377
1.25	0.0479889	269.941	143.37
1.26667	0.0504303	269.928	143.376
1.28333	0.0524139	269.936	143.376
1.3	0.0463104	269.938	143.39
1.31667	0.0495148	269.932	143.372
1.33333	0.0485992	269.927	143.376
1.35	0.0562286	269.932	143.37
1.36667	0.0539398	269.935	143.368
1.38333	0.0531769	269.949	143.376
1.4	0.0598908	269.934	143.371
1.41667	0.0615692	269.94	143.368
1.43333	0.056839	269.945	143.376
1.45	0.0533295	269.946	143.368
1.46667	0.043869	269.942	143.364
1.48333	0.041275	269.948	143.369
1.5	0.0461578	269.953	143.376
1.51667	0.0379181	269.945	143.37
1.53333	0.044632	269.947	143.368
1.55	0.0495148	269.94	143.379
1.56667	0.0514984	269.942	143.38
1.58333	0.044632	269.945	143.376
1.6	0.0485992	269.946	143.387
1.61667	0.0450897	269.956	143.392
1.63333	0.0450897	269.943	143.384
1.65	0.0321198	269.941	143.384
1.66667	0.0397491	269.958	143.382
1.68333	0.0428009	269.951	143.377
1.7	0.0403595	269.939	143.377
1.71667	0.0440216	269.948	143.382
1.73333	0.0423431	269.952	143.371
1.75	0.0392914	269.956	143.381
1.76667	0.0406647	269.943	143.37
1.78333	0.0403595	269.946	143.373
1.8	0.0449371	269.95	143.377
1.81667	0.0435638	269.954	143.376
1.83333	0.0426483	269.958	143.382
1.85	0.0373077	269.951	143.376
1.86667	0.0473785	269.952	143.373
1.88333	0.0475311	269.966	143.369
1.9	0.0382233	269.961	143.373
1.91667	0.0395966	269.958	143.371
1.93333	0.0383759	269.952	143.384
1.95	0.0611115	269.954	143.378
1.96667	0.0731659	269.949	143.375
1.98333	0.0713348	269.947	143.37
2	0.0627899	269.948	143.375
2.01667	0.0662994	269.947	143.373
2.03333	0.0746918	269.948	143.375
2.05	0.0748444	269.954	143.372
2.06667	0.069046	269.95	143.374
2.08333	0.0730133	269.957	143.374
2.1	0.0637054	269.947	143.368
2.11667	0.0577545	269.967	143.381
2.13333	0.0614166	269.949	143.373
2.15	0.0644684	269.946	143.382
2.16667	0.0704193	269.935	143.373
2.18333	0.0722504	269.947	143.367
2.2	0.0714874	269.942	143.366
2.21667	0.0731659	269.94	143.37
2.23333	0.0652313	269.951	143.37
2.25	0.0691986	269.944	143.375
2.26667	0.0757599	269.94	143.366
2.28333	0.0753021	269.947	143.372
2.3	0.0653839	269.943	143.37
2.31667	0.0682831	269.949	143.368
2.33333	0.0630951	269.945	143.363
2.35	0.0656891	269.946	143.37
2.36667	0.054245	269.948	143.37
2.38333	0.0669098	269.964	143.383
2.4	0.0649262	269.95	143.368
2.41667	0.0614166	269.961	143.369
2.43333	0.0583649	269.947	143.364
2.45	0.0644684	269.96	143.369
2.46667	0.056839	269.959	143.37
2.48333	0.0632477	269.963	143.364
2.5	0.0748444	269.965	143.368
2.51667	0.0757599	269.967	143.379
2.53333	0.0954437	269.954	143.366
2.55	0.101089	269.956	143.363
2.56667	0.0983429	269.96	143.36
2.58333	0.1017	269.97	143.372
2.6	0.0907135	269.956	143.357
2.61667	0.0849152	269.991	143.385
2.63333	0.0978851	269.969	143.364
2.65	0.0913239	269.962	143.375
2.66667	0.0894928	269.958	143.362
2.68333	0.0830841	269.974	143.37
2.7	0.0708771	269.958	143.363
2.71667	0.0817108	269.941	143.366
2.73333	0.0772858	269.956	143.371
2.75	0.0746918	269.963	143.368
2.76667	0.0737762	269.954	143.364
2.78333	0.0685883	269.962	143.364
2.8	0.0643158	269.943	143.359
2.81667	0.0687408	269.944	143.355
2.83333	0.0656891	269.948	143.361
2.85	0.0743866	269.942	143.359
2.86667	0.0801849	269.941	143.354
2.88333	0.0777435	269.955	143.366
2.9	0.0788117	269.95	143.37
2.91667	0.0774384	269.948	143.37
2.93333	0.0702667	269.958	143.385
2.95	0.074997	269.943	143.379
2.96667	0.0870514	269.934	143.372
2.98333	0.0905609	269.93	143.366
3	0.091629	269.932	143.37
3.01667	0.072403	269.939	143.371
3.03333	0.07164	269.932	143.379
3.05	0.0756073	269.942	143.383
3.06667	0.0722504	269.947	143.376
3.08333	0.0748444	269.959	143.49
3.1	0.0733185	269.94	143.377
3.11667	0.0618744	269.941	143.375
3.13333	0.0730133	269.94	143.373
3.15	0.072403	269.954	143.379
3.16667	0.0760651	269.953	143.375
3.18333	0.0852203	269.956	143.377
3.2	0.0901032	269.94	143.396
3.21667	0.091629	269.954	143.374
3.23333	0.0867462	269.955	143.375
3.25	0.0884247	269.944	143.375
3.26667	0.0849152	269.94	143.37
3.28333	0.0853729	269.942	143.366
3.3	0.0855255	269.951	143.36
3.31667	0.0798798	269.946	143.371
3.33333	0.0859833	269.945	143.362
3.35	0.079422	269.941	143.365
3.36667	0.0788117	269.934	143.362
3.38333	0.0888825	269.932	143.362
3.4	0.0878143	269.934	143.356
3.41667	0.0826263	269.951	143.366
3.43333	0.0836945	269.945	143.362
3.45	0.0910187	269.94	143.367
3.46667	0.0887299	269.944	143.361
3.48333	0.0791168	269.95	143.358
3.5	0.0739288	269.943	143.364
3.51667	0.0797272	269.941	143.364
3.53333	0.0830841	269.939	143.365
3.55	0.0868988	269.931	143.356
3.56667	0.082016	269.923	143.358
3.58333	0.0859833	269.94	143.36
3.6	0.0873566	269.939	143.365
3.61667	0.094223	269.948	143.363
3.63333	0.09758	269.944	143.368
3.65	0.089798	269.948	143.372
3.66667	0.094986	269.941	143.355
3.68333	0.0934601	269.942	143.363
3.7	0.0934601	269.927	143.384
3.71667	0.0954437	269.929	143.37
3.73333	0.0969696	269.928	143.376
3.75	0.099411	269.923	143.376
3.76667	0.104294	269.929	143.368
3.78333	0.0951386	269.931	143.373
3.8	0.0939179	269.931	143.375
3.81667	0.104904	269.932	143.369
3.83333	0.105667	269.938	143.369
3.85	0.104294	269.932	143.374
3.86667	0.113144	269.934	143.37
3.88333	0.107956	269.937	143.367
3.9	0.109634	269.944	143.365
3.91667	0.110703	269.928	143.366
3.93333	0.113297	269.93	143.386
3.95	0.112686	269.936	143.367
3.96667	0.103683	269.944	143.371
3.98333	0.108109	269.948	143.374
4	0.114975	269.947	143.366
4.01667	0.115128	269.952	143.368
4.03333	0.12291	269.939	143.37
4.05	0.118332	269.931	143.369
4.06667	0.10994	269.941	143.366
4.08333	0.1017	269.935	143.369
4.1	0.087204	269.938	143.377
4.11667	0.0943756	269.936	143.37
4.13333	0.0943756	269.932	143.369
4.15	0.0978851	269.944	143.379
4.16667	0.105972	269.942	143.369
4.18333	0.116043	269.95	143.369
4.2	0.117264	269.941	143.361
4.21667	0.109787	269.946	143.369
4.23333	0.112076	269.942	143.364
4.25	0.125656	269.963	143.376
4.26667	0.132065	269.949	143.375
4.28333	0.12825	269.948	143.383
4.3	0.13237	269.94	143.369
4.31667	0.138931	269.945	143.362
4.33333	0.125809	269.952	143.368
4.35	0.121078	269.942	143.364
4.36667	0.122452	269.934	143.366
4.38333	0.134201	269.944	143.364
4.4	0.143967	269.946	143.356
4.41667	0.134964	269.957	143.409
4.43333	0.134659	269.96	143.381
4.45	0.133743	269.948	143.363
4.46667	0.131302	269.941	143.351
4.48333	0.140305	269.947	143.354
4.5	0.134964	269.95	143.358
4.51667	0.128403	269.947	143.358
4.53333	0.124893	269.948	143.37
4.55	0.124741	269.953	143.372
4.56667	0.122147	269.944	143.366
4.58333	0.120621	269.952	143.367
4.6	0.121231	269.967	143.384
4.61667	0.117569	269.955	143.371
4.63333	0.122299	269.94	143.359
4.65	0.107346	269.959	143.364
4.66667	0.115585	269.947	143.358
4.68333	0.104599	269.951	143.369
4.7	0.100174	269.945	143.369
4.71667	0.115891	269.94	143.365
4.73333	0.120773	269.949	143.368
4.75	0.128708	269.93	143.364
4.76667	0.125351	269.948	143.363
4.78333	0.121078	269.948	143.372
4.8	0.128098	269.945	143.368
4.81667	0.129776	269.94	143.366
4.83333	0.123978	269.951	143.369
4.85	0.117416	269.967	143.383
4.86667	0.121078	269.949	143.375
4.88333	0.120926	269.94	143.372
4.9	0.119095	269.95	143.381
4.91667	0.11055	269.946	143.378
4.93333	0.109634	269.947	143.372
4.95	0.113144	269.95	143.37
4.96667	0.10704	269.959	143.373
4.98333	0.103378	269.942	143.371
5	0.0978851	269.946	143.378
5.01667	0.0966644	269.953	143.378
5.03333	0.0829315	269.956	143.379
5.05	0.0847626	269.955	143.409
5.06667	0.0849152	269.942	143.385
5.08333	0.0855255	269.954	143.388
5.1	0.0899506	269.951	143.381
5.11667	0.0862885	269.946	143.375
5.13333	0.0963593	269.951	143.375
5.15	0.0917816	269.947	143.37
5.16667	0.101395	269.954	143.367
5.18333	0.101242	269.968	143.368
5.2	0.103836	269.953	143.364
5.21667	0.102921	269.959	143.368
5.23333	0.106583	269.969	143.377
5.25	0.111771	269.956	143.377
5.26667	0.113754	269.954	143.373
5.28333	0.113449	269.953	143.374
5.3	0.123367	269.941	143.367
5.31667	0.115128	269.94	143.363
5.33333	0.110855	269.955	143.373
5.35	0.112381	269.947	143.366
5.36667	0.108109	269.949	143.37
5.38333	0.113754	269.954	143.371
5.4	0.108871	269.942	143.367
5.41667	0.111618	269.943	143.375
5.43333	0.115738	269.943	143.366
5.45	0.117874	269.949	143.379
5.46667	0.107346	269.949	143.374
5.48333	0.103989	269.931	143.361
5.5	0.107803	269.942	143.382
5.51667	0.125656	269.95	143.372
5.53333	0.117111	269.949	143.385
5.55	0.110855	269.956	143.373
5.56667	0.117874	269.95	143.375
5.58333	0.113297	269.945	143.37
5.6	0.116653	269.949	143.392
5.61667	0.11528	269.934	143.367
5.63333	0.108414	269.943	143.375
5.65	0.105972	269.948	143.379
5.66667	0.0981903	269.944	143.377
5.68333	0.103378	269.944	143.381
5.7	0.11116	269.939	143.37
5.71667	0.115433	269.947	143.378
5.73333	0.111771	269.949	143.377
5.75	0.112991	269.942	143.39
5.76667	0.104599	269.94	143.388
5.78333	0.112686	269.941	143.381
5.8	0.106735	269.937	143.373
5.81667	0.0978851	269.954	143.38
5.83333	0.103378	269.96	143.377
5.85	0.109024	269.958	143.369
5.86667	0.107346	269.963	143.374
5.88333	0.10994	269.976	143.471
5.9	0.109329	269.963	143.379
5.91667	0.104752	269.956	143.377
5.93333	0.104141	269.96	143.376
5.95	0.105057	269.944	143.368
5.96667	0.0986481	269.944	143.37
5.98333	0.104904	269.945	143.37
6	0.103836	269.952	143.41
6.01667	0.102463	269.956	143.384
6.03333	0.107346	269.96	143.373
6.05	0.109177	269.963	143.379
6.06667	0.109787	269.956	143.373
6.08333	0.100174	269.948	143.372
6.1	0.0843048	269.956	143.372
6.11667	0.0856781	269.952	143.367
6.13333	0.0815582	269.952	143.37
6.15	0.0888825	269.985	143.385
6.16667	0.08461	269.961	143.381
6.18333	0.0836945	269.969	143.393
6.2	0.0922394	269.95	143.37
6.21667	0.0978851	269.955	143.381
6.23333	0.101852	269.943	143.372
6.25	0.10704	269.946	143.375
6.26667	0.101242	269.938	143.367
6.28333	0.094986	269.941	143.383
6.3	0.087204	269.949	143.369
6.31667	0.0847626	269.944	143.371
6.33333	0.089035	269.959	143.377
6.35	0.0940704	269.955	143.376
6.36667	0.094223	269.955	143.378
6.38333	0.0974274	269.968	143.385
6.4	0.0858307	269.981	143.388
6.41667	0.0966644	270.003	143.405
6.43333	0.104904	270.003	143.396
6.45	0.10582	270.02	143.404
6.46667	0.106888	270.03	143.406
6.48333	0.112534	270.057	143.412
6.5	0.112076	270.094	143.428
6.51667	0.11116	270.127	143.434
6.53333	0.117416	270.155	143.438
6.55	0.131149	270.212	143.45
6.56667	0.133591	270.248	143.458
6.58333	0.132065	270.31	143.482
6.6	0.140457	270.399	143.5
6.61667	0.154037	270.466	143.517
6.63333	0.161667	270.547	143.55
6.65	0.176315	270.633	143.582
6.66667	0.205612	270.744	143.617
6.68333	0.219955	270.856	143.637
6.7	0.252609	270.999	143.68
6.71667	0.281906	271.124	143.724
6.73333	0.31929	271.283	143.782
6.75	0.3582	271.428	143.813
6.76667	0.394516	271.566	143.858
6.78333	0.441818	271.765	143.93
6.8	0.498581	271.93	143.962
6.81667	0.555496	272.122	144.015
6.83333	0.618515	272.324	144.077
6.85	0.679855	272.516	144.138
6.86667	0.753403	272.723	144.196
6.88333	0.840836	272.925	144.244
6.9	0.927811	273.133	144.304
6.91667	1.01921	273.333	144.364
6.93333	1.12373	273.547	144.416
6.95	1.24077	273.746	144.465
6.96667	1.35017	273.95	144.517
6.98333	1.46568	274.135	144.57
7	1.57875	274.317	144.63
7.01667	1.71242	274.484	144.677
7.03333	1.85371	274.663	144.726
7.05	1.98082	274.797	144.77
7.06667	2.12257	274.935	144.803
7.08333	2.26051	275.062	144.832
7.1	2.40929	275.16	144.863
7.11667	2.55074	275.254	144.891
7.13333	2.69814	275.321	144.913
7.15	2.84981	275.385	144.917
7.16667	2.99629	275.427	144.934
7.18333	3.12935	275.432	144.931
7.2	3.26469	275.452	144.933
7.21667	3.4092	275.436	144.922
7.23333	3.53081	275.399	144.911
7.25	3.66188	275.339	144.892
7.26667	3.78319	275.291	144.885
7.28333	3.89122	275.198	144.85
7.3	3.99025	275.097	144.817
7.31667	4.07539	274.985	144.794
7.33333	4.16359	274.858	144.775
7.35	4.24217	274.719	144.711
7.36667	4.29726	274.564	144.665
7.38333	4.34258	274.414	144.619
7.4	4.3679	274.238	144.579
7.41667	4.38576	274.089	144.528
7.43333	4.3969	273.921	144.483
7.45	4.39415	273.753	144.436
7.46667	4.38271	273.572	144.383
7.48333	4.34547	273.404	144.34
7.5	4.29237	273.224	144.273
7.51667	4.24187	273.079	144.235
7.53333	4.17793	272.908	144.198
7.55	4.10149	272.757	144.149
7.56667	4.04411	272.592	144.102
7.58333	3.96523	272.445	144.058
7.6	3.86681	272.276	144.011
7.61667	3.76137	272.143	143.975
7.63333	3.66386	272.01	143.942
7.65	3.56758	271.877	143.907
7.66667	3.46596	271.787	144.644
7.68333	3.34801	271.646	143.849
7.7	3.24181	271.526	143.808
7.71667	3.13255	271.411	143.784
7.73333	3.01857	271.296	143.756
7.75	2.92305	271.212	143.726
7.76667	2.81578	271.134	143.711
7.78333	2.70119	271.032	143.68
7.8	2.58934	270.958	143.66
7.81667	2.47627	270.881	143.627
7.83333	2.36732	270.818	143.612
7.85	2.25838	270.739	143.594
7.86667	2.1656	270.69	143.583
7.88333	2.06551	270.638	143.569
7.9	1.95747	270.588	143.558
7.91667	1.85677	270.525	143.535
7.93333	1.76399	270.488	143.529
7.95	1.67824	270.439	143.515
7.96667	1.60149	270.434	143.53
7.98333	1.52763	270.385	143.491
8	1.43898	270.331	143.478
8.01667	1.36269	270.306	143.474
8.03333	1.30119	270.275	143.463
8.05	1.24184	270.246	143.458
8.06667	1.18172	270.232	143.451
8.08333	1.11977	270.207	143.446
8.1	1.06499	270.181	143.444
8.11667	1.01982	270.168	143.437
8.13333	0.955734	270.148	143.434
8.15	0.915299	270.144	143.454
8.16667	0.871964	270.117	143.432
8.18333	0.827103	270.108	143.424
8.2	0.788345	270.093	143.423
8.21667	0.751724	270.085	143.422
8.23333	0.708389	270.072	143.423
8.25	0.680771	270.055	143.413
8.26667	0.649948	270.053	143.415
8.28333	0.622788	270.033	143.413
8.3	0.595932	270.028	143.401
8.31667	0.564346	270.035	143.405
8.33333	0.550003	270.056	143.427
8.35	0.5233	270.024	143.396
8.36667	0.514603	270.021	143.394
8.38333	0.49324	270.02	143.39
8.4	0.469131	270.014	143.401
8.41667	0.461655	270.011	143.398
8.43333	0.456314	270.006	143.394
8.45	0.441208	269.998	143.387
8.46667	0.41954	270.004	143.387
8.48333	0.412979	269.991	143.39
8.5	0.404129	269.995	143.386
8.51667	0.401535	269.992	143.384
8.53333	0.398788	269.99	143.382
8.55	0.37529	269.977	143.385
8.56667	0.363388	269.984	143.386
8.58333	0.352097	269.984	143.395
8.6	0.356369	269.988	143.39
8.61667	0.347824	269.981	143.388
8.63333	0.343857	269.985	143.386
8.65	0.338516	269.977	143.384
8.66667	0.332108	269.976	143.381
8.68333	0.331039	269.971	143.384
8.7	0.3228	269.971	143.379
8.71667	0.310593	269.976	143.387
8.73333	0.310593	269.974	143.388
8.75	0.307388	269.972	143.395
8.76667	0.304031	269.966	143.387
8.78333	0.303574	269.962	143.389
8.8	0.299149	269.957	143.386
8.81667	0.300674	269.953	143.389
8.83333	0.292435	269.95	143.387
8.85	0.288467	269.964	143.386
8.86667	0.287704	269.972	143.395
8.88333	0.300064	269.956	143.39
8.9	0.298691	270.052	145.341
8.91667	0.295639	269.958	143.454
8.93333	0.28923	269.969	143.41
8.95	0.282364	269.96	143.403
8.96667	0.284195	269.965	143.388
8.98333	0.27977	269.968	143.384
9	0.268936	269.966	143.393
9.01667	0.261307	269.959	143.385
9.03333	0.259323	269.966	143.385
9.05	0.256882	269.958	143.38
9.06667	0.256577	269.97	143.385
9.08333	0.259171	269.969	143.391
9.1	0.25795	269.97	143.393
9.11667	0.253983	269.969	143.394
9.13333	0.250626	269.962	143.397
9.15	0.252152	269.965	143.395
9.16667	0.23674	269.958	143.387
9.18333	0.230484	269.954	143.386
9.2	0.215988	269.953	143.384
9.21667	0.224228	269.979	143.392
9.23333	0.218735	269.965	143.396
9.25	0.216141	269.951	143.39
9.26667	0.213394	269.954	143.394
9.28333	0.212784	269.976	143.422
9.3	0.213394	269.96	143.399
9.31667	0.210037	269.961	143.391
9.33333	0.214615	269.977	143.4
9.35	0.205765	269.979	143.396
9.36667	0.206833	269.969	143.526
9.38333	0.218277	269.968	143.4
9.4	0.220718	269.979	143.403
9.41667	0.222092	269.955	143.394
9.43333	0.218887	269.969	143.402
9.45	0.214005	269.958	143.392
9.46667	0.221939	269.973	143.39
9.48333	0.214462	269.961	143.389
9.5	0.218124	269.962	143.389
9.51667	0.235672	269.982	143.393
9.53333	0.237045	269.965	143.382
9.55	0.251694	269.961	143.391
9.56667	0.27565	269.971	143.397
9.58333	0.293198	269.978	143.395
9.6	0.308914	269.961	143.387
9.61667	0.33699	269.974	143.385
9.63333	0.354996	269.975	143.38
9.65	0.392685	269.971	143.382
9.66667	0.422897	269.963	143.382
9.68333	0.461197	269.974	143.376
9.7	0.507278	269.966	143.383
9.71667	0.56221	269.971	143.388
9.73333	0.627365	269.969	143.387
9.75	0.695877	269.981	143.386
9.76667	0.77034	269.978	143.381
9.78333	0.845718	269.982	143.385
9.8	0.92659	269.974	143.389
9.81667	1.01631	269.962	143.386
9.83333	1.07964	269.962	143.378
9.85	1.14281	269.974	143.385
9.86667	1.20262	269.96	143.381
9.88333	1.25267	269.955	143.378
9.9	1.27495	269.979	143.449
9.91667	1.29585	269.976	143.391
9.93333	1.30684	269.971	143.389
9.95	1.30119	269.988	143.404
9.96667	1.28319	269.97	143.401
9.98333	1.26366	269.973	143.401
10	1.2455	269.979	143.4
10.0167	1.23665	269.973	143.393
10.0333	1.22643	269.975	143.405
10.05	1.22917	269.972	143.391
10.0667	1.23985	269.969	143.388
10.0833	1.25954	269.963	143.383
10.1	1.29646	269.969	143.388
10.1167	1.31859	269.965	143.38
10.1333	1.32805	269.992	143.494
10.15	1.32698	269.961	143.382
10.1667	1.30318	269.96	143.388
10.1833	1.23619	269.96	143.379
10.2	1.1718	269.952	143.376
10.2167	1.07643	269.959	143.379
10.2333	0.978928	269.948	143.383
10.25	0.886765	269.958	143.377
10.2667	0.787888	269.963	143.382
10.2833	0.729141	269.954	143.373
10.3	0.676346	269.952	143.372
10.3167	0.649185	269.958	143.38
10.3333	0.650101	269.96	143.371
10.35	0.66597	269.959	143.375
10.3667	0.722733	269.948	143.376
10.3833	0.803757	269.958	143.386
10.4	0.925827	269.961	143.378
10.4167	1.05614	269.962	143.379
10.4333	1.1953	269.962	143.376
10.45	1.31172	269.955	143.372
10.4667	1.40739	269.947	143.371
10.4833	1.45943	269.949	143.38
10.5	1.44753	269.958	143.386
10.5167	1.3871	269.956	143.381
10.5333	1.28899	269.952	143.381
10.55	1.15532	269.948	143.376
10.5667	1.0183	269.958	143.381
10.5833	0.877152	269.941	143.372
10.6	0.75676	269.958	143.375
10.6167	0.66185	269.949	143.38
10.6333	0.572586	269.944	143.372
10.65	0.51506	269.951	143.372
10.6667	0.469894	269.958	143.378
10.6833	0.42366	269.955	143.378
10.7	0.398178	269.948	143.379
10.7167	0.370712	269.943	143.381
10.7333	0.349197	269.95	143.384
10.75	0.324478	269.948	143.379
10.7667	0.311813	269.96	143.383
10.7833	0.297623	269.949	143.377
10.8	0.283127	269.953	143.374
10.8167	0.274582	269.97	143.381
10.8333	0.275192	269.957	143.371
10.85	0.269547	269.959	143.382
10.8667	0.271988	269.947	143.37
10.8833	0.271225	269.958	143.369
10.9	0.276108	269.948	143.37
10.9167	0.265579	269.951	143.373
10.9333	0.251236	269.955	143.371
10.95	0.236893	269.961	143.37
10.9667	0.213852	269.952	143.375
10.9833	0.126572	269.952	143.377
11	-0.062027	269.952	143.391
11.0167	-0.412369	269.954	143.406
11.0333	-1.06987	269.926	143.425
11.05	-2.22511	269.929	143.44
11.0667	-4.07845	269.931	143.456
11.0833	-6.93062	269.928	143.462
11.1	-10.9222	269.937	143.452
11.1167	-16.0479	269.949	143.484
11.1333	-22.1101	269.973	143.434
11.15	-28.5256	269.978	143.437
11.1667	-34.5472	269.99	143.406
11.1833	-39.4141	269.985	143.368
11.2	-42.5475	269.998	143.374
11.2167	-43.7043	270.128	147.255
11.2333	-42.9333	269.995	143.449
11.25	-40.5157	269.997	143.416
11.2667	-36.8798	269.997	143.388
11.2833	-32.4558	269.999	143.375
11.3	-27.6936	270.007	143.374
11.3167	-22.9517	269.989	143.37
11.3333	-18.4667	269.989	143.374
11.35	-14.4456	269.98	143.378
11.3667	-10.9866	269.976	143.377
11.3833	-8.11363	269.971	143.379
11.4	-5.83183	269.963	143.364
11.4167	-4.08897	269.949	143.367
11.4333	-2.78191	269.957	143.368
11.45	-1.84547	269.97	143.371
11.4667	-1.19804	269.955	143.38
11.4833	-0.763016	269.95	143.379
11.5	-0.482254	269.963	143.376
11.5167	-0.281754	269.962	143.379
11.5333	-0.16304	269.951	143.373
11.55	-0.0722504	269.959	143.365
11.5667	-0.0258636	269.969	143.369
11.5833	0.00221252	269.964	143.373
11.6	0.0302887	269.963	143.367
11.6167	0.0519562	269.948	143.366
11.6333	0.0659943	269.944	143.369
11.65	0.0734711	269.954	143.366
11.6667	0.0762177	269.947	143.368
11.6833	0.0795746	269.975	143.409
11.7	0.0951386	269.953	143.393
11.7167	0.0951386	269.966	143.378
11.7333	0.0879669	269.945	143.371
11.75	0.0789642	269.948	143.369
11.7667	0.0603485	269.952	143.372
11.7833	0.0377655	269.946	143.374
11.8	-0.00205994	269.959	143.382
11.8167	-0.074234	269.945	143.375
11.8333	-0.176163	269.956	143.374
11.85	-0.355148	269.958	143.383
11.8667	-0.619583	269.963	143.384
11.8833	-0.983505	269.969	143.39
11.9	-1.4814	269.98	143.454
11.9167	-2.13326	269.967	143.395
11.9333	-2.94151	269.966	143.388
11.95	-3.90526	269.984	143.402
11.9667	-4.97582	269.986	143.398
11.9833	-6.10024	269.974	143.392
12	-7.22771	269.977	143.394
12.0167	-8.24623	270	143.394
12.0333	-9.10179	269.987	143.384
12.05	-9.69566	269.97	143.372
12.0667	-9.99352	269.97	143.377
12.0833	-9.96086	269.968	143.376
12.1	-9.59831	269.951	143.362
12.1167	-8.96019	269.942	143.359
12.1333	-8.09074	269.941	143.354
12.15	-7.07954	269.94	143.36
12.1667	-6.0006	269.938	143.361
12.1833	-4.91661	269.944	143.368
12.2	-3.91029	269.941	143.366
12.2167	-3.01598	269.946	143.378
12.2333	-2.24785	269.942	143.368
12.25	-1.63277	269.938	143.372
12.2667	-1.15715	269.941	143.367
12.2833	-0.808945	269.934	143.361
12.3	-0.560684	269.942	143.37
12.3167	-0.40657	269.94	143.383
12.3333	-0.312424	269.947	143.379
12.35	-0.308304	269.939	143.376
12.3667	-0.36293	269.943	143.375
12.3833	-0.48027	269.952	143.379
12.4	-0.660782	269.951	143.372
12.4167	-0.891953	269.947	143.368
12.4333	-1.17943	269.954	143.383
12.45	-1.50078	269.951	143.378
12.4667	-1.85768	269.952	143.378
12.4833	-2.22572	269.946	143.378
12.5	-2.58583	269.951	143.374
12.5167	-2.91908	269.956	143.375
12.5333	-3.18138	269.952	143.372
12.55	-3.36571	269.952	143.365
12.5667	-3.44933	269.957	143.371
12.5833	-3.43529	269.957	143.369
12.6	-3.31993	269.966	143.366
12.6167	-3.11317	269.958	143.366
12.6333	-2.826	269.957	143.363
12.65	-2.49077	269.94	143.369
12.6667	-2.14333	269.94	143.371
12.6833	-1.77681	269.935	143.372
12.7	-1.43211	269.949	143.372
12.7167	-1.11076	269.932	143.365
12.7333	-0.828476	269.937	143.358
12.75	-0.593185	269.929	143.368
12.7667	-0.404434	269.932	143.381
12.7833	-0.243607	269.932	143.372
12.8	-0.141525	269.931	143.373
12.8167	-0.0553131	269.938	143.37
12.8333	0.0273895	269.932	143.373
12.85	0.0701141	269.923	143.379
12.8667	0.111313	269.929	143.376
12.8833	0.136795	269.932	143.38
12.9	0.147934	269.946	143.382
12.9167	0.165329	269.954	143.377
12.9333	0.161972	269.945	143.366
12.95	0.163651	269.948	143.366
12.9667	0.165329	269.943	143.365
12.9833	0.171127	269.946	143.37
13	0.188217	269.936	143.366
13.0167	0.202866	269.944	143.37
13.0333	0.193863	269.943	143.366
13.05	0.194016	269.936	143.369
13.0667	0.191879	269.946	143.374
13.0833	0.201645	269.947	143.373
13.1	0.209274	269.943	143.372
13.1167	0.209122	269.937	143.363
13.1333	0.204391	269.949	143.363
13.15	0.199051	269.941	143.365
13.1667	0.204849	269.947	143.369
13.1833	0.208969	269.941	143.365
13.2	0.219193	269.95	143.363
13.2167	0.224838	269.951	143.363
13.2333	0.225906	269.949	143.356
13.25	0.222397	269.949	143.36
13.2667	0.226669	269.951	143.369
13.2833	0.224838	269.954	143.357
13.3	0.229111	269.952	143.367
13.3167	0.23262	269.948	143.365
13.3333	0.24086	269.957	143.363
13.35	0.237198	269.952	143.36
13.3667	0.240707	269.94	143.35
13.3833	0.249863	269.933	143.352
13.4	0.243149	269.944	143.352
13.4167	0.244064	269.945	143.354
13.4333	0.24147	269.948	143.359
13.45	0.23262	269.95	143.365
13.4667	0.233841	269.945	143.367
13.4833	0.235062	269.953	143.376
13.5	0.234604	269.951	143.376
13.5167	0.235062	269.954	143.362
13.5333	0.241776	269.953	143.368
13.55	0.237656	269.95	143.364
13.5667	0.241318	269.959	143.37
13.5833	0.235519	269.96	143.364
13.6	0.234909	269.972	143.365
13.6167	0.235062	269.963	143.354
13.6333	0.241013	269.955	143.355
13.65	0.236282	269.955	143.351
13.6667	0.234299	269.96	143.357
13.6833	0.238113	269.951	143.354
13.7	0.234146	269.959	143.361
13.7167	0.236893	269.953	143.365
13.7333	0.242691	269.941	143.359
13.75	0.252152	269.939	143.362
13.7667	0.247726	269.937	143.354
13.7833	0.2491	269.925	143.345
13.8	0.253677	269.943	143.352
13.8167	0.245132	269.935	143.354
13.8333	0.25856	269.944	143.344
13.85	0.259628	269.941	143.351
13.8667	0.250778	269.941	143.353
13.8833	0.254135	269.951	143.35
13.9	0.254898	269.932	143.354
13.9167	0.257645	269.947	143.357
13.9333	0.264816	269.948	143.349
13.95	0.266037	269.943	143.345
13.9667	0.265579	269.95	143.351
13.9833	0.268631	269.941	143.348
14	0.265274	269.947	143.352
14.0167	0.267563	269.961	143.369
14.0333	0.268478	269.951	143.354
14.05	0.266953	269.939	143.346
14.0667	0.272598	269.94	143.36
14.0833	0.268173	269.962	143.354
14.1	0.275345	269.949	143.351
14.1167	0.277023	269.934	143.356
14.1333	0.281754	269.946	143.353
14.15	0.273056	269.949	143.353
14.1667	0.27153	269.993	143.869
14.1833	0.2668	269.944	143.36
14.2	0.257797	269.95	143.358
14.2167	0.260391	269.94	143.359
14.2333	0.262375	269.942	143.355
14.25	0.260696	269.939	143.355
14.2667	0.258865	269.941	143.355
14.2833	0.264969	269.935	143.35
14.3	0.258102	269.937	143.347
14.3167	0.255508	269.93	143.352
14.3333	0.257645	269.936	143.353
14.35	0.2491	269.937	143.349
14.3667	0.25322	269.941	143.36
14.3833	0.250626	269.944	143.348
14.4	0.239639	269.958	143.35
14.4167	0.246048	269.992	143.494
14.4333	0.241013	269.948	143.359
14.45	0.243759	269.946	143.354
14.4667	0.243912	269.966	143.369
14.4833	0.238876	269.95	143.353
14.5	0.245895	269.958	143.347
14.5167	0.251694	269.956	143.347
14.5333	0.243454	269.948	143.342
14.55	0.241165	269.96	143.377
14.5667	0.253372	269.949	143.396
14.5833	0.259018	269.943	143.362
14.6	0.254898	269.938	143.419
14.6167	0.255356	269.936	143.357
14.6333	0.250626	269.948	143.359
14.65	0.260849	269.945	143.351
14.6667	0.256577	269.943	143.348
14.6833	0.263748	269.947	143.355
14.7	0.261002	269.938	143.356
14.7167	0.259933	269.947	143.354
14.7333	0.259628	269.959	143.352
14.75	0.264206	269.947	143.355
14.7667	0.257187	269.943	143.353
14.7833	0.26207	269.938	143.367
14.8	0.267563	269.946	143.368
14.8167	0.270004	269.94	143.356
14.8333	0.27153	269.958	143.371
14.85	0.268326	269.946	143.36
14.8667	0.27504	269.944	143.358
14.8833	0.270309	269.941	143.361
14.9	0.262527	269.939	143.359
14.9167	0.269089	269.956	143.372
14.9333	0.269547	269.945	143.371
14.95	0.266953	269.93	143.357
14.9667	0.271683	269.949	143.398
14.9833	0.264816	269.931	143.371
15	0.27092	269.942	143.369
15.0167	0.266953	269.945	143.369
15.0333	0.265884	269.944	143.362
15.05	0.270004	269.947	143.41
15.0667	0.273819	269.94	143.362
15.0833	0.280533	269.946	143.358
15.1	0.284805	269.947	143.366
15.1167	0.277939	269.939	143.36
15.1333	0.277023	269.945	143.363
15.15	0.266495	269.934	143.356
15.1667	0.269547	269.944	143.366
15.1833	0.28389	269.936	143.366
15.2	0.288467	269.935	143.365
15.2167	0.276871	269.961	143.372
15.2333	0.278854	269.955	143.374
15.25	0.27626	269.957	143.372
15.2667	0.27977	269.943	143.37
15.2833	0.279617	269.931	143.365
15.3	0.284195	269.938	143.363
15.3167	0.291367	269.937	143.354
15.3333	0.291367	269.938	143.361
15.35	0.285263	269.936	143.357
15.3667	0.287704	269.938	143.362
15.3833	0.277023	269.952	143.362
15.4	0.282059	269.945	143.361
15.4167	0.293808	269.945	143.369
15.4333	0.289841	269.943	143.367
15.45	0.286484	269.938	143.366
15.4667	0.283737	269.946	143.373
15.4833	0.286331	269.945	143.363
15.5	0.282669	269.946	143.359
15.5167	0.281143	269.94	143.363
15.5333	0.279923	269.941	143.361
15.55	0.279007	269.941	143.362
15.5667	0.280991	269.937	143.361
15.5833	0.283585	269.958	143.376
15.6	0.276871	269.941	143.361
15.6167	0.290909	269.956	143.37
15.6333	0.284195	269.935	143.362
15.65	0.283585	269.942	143.362
15.6667	0.280838	269.95	143.363
15.6833	0.291367	269.959	143.363
15.7	0.280075	269.948	143.361
15.7167	0.258408	269.938	143.358
15.7333	0.270462	269.934	143.37
15.75	0.279312	269.939	143.366
15.7667	0.264969	269.932	143.366
15.7833	0.275803	269.945	143.372
15.8	0.276413	269.938	143.361
15.8167	0.277329	269.946	143.359
15.8333	0.281906	269.94	143.358
15.85	0.274277	269.947	143.349
15.8667	0.285721	269.954	143.345
15.8833	0.274735	269.953	143.349
15.9	0.277481	269.95	143.353
15.9167	0.281448	269.952	143.504
15.9333	0.287704	269.954	143.378
15.95	0.281754	269.954	143.371
15.9667	0.289688	269.95	143.359
15.9833	0.293808	269.95	143.354
16	0.293961	269.951	143.366
16.0167	0.291367	269.954	143.375
16.0333	0.293503	269.954	143.369
16.05	0.288467	269.957	143.365
16.0667	0.277023	269.949	143.365
16.0833	0.276108	269.951	143.358
16.1	0.275955	269.938	143.359
16.1167	0.277176	269.932	143.359
16.1333	0.282974	269.955	143.372
16.15	0.273361	269.935	143.362
16.1667	0.281754	269.926	143.35
16.1833	0.276566	269.932	143.353
16.2	0.27565	269.95	143.361
16.2167	0.273819	269.945	143.36
16.2333	0.27977	269.932	143.359
16.25	0.277176	269.938	143.353
16.2667	0.282974	269.941	143.358
16.2833	0.283279	269.938	143.359
16.3	0.275497	269.947	143.363
16.3167	0.278244	269.949	143.365
16.3333	0.27565	269.942	143.368
16.35	0.276871	269.948	143.37
16.3667	0.269089	269.943	143.361
16.3833	0.283127	269.938	143.364
16.4	0.282822	269.942	143.371
16.4167	0.283737	269.956	143.367
16.4333	0.271378	269.957	143.368
16.45	0.278549	269.949	143.371
16.4667	0.283127	269.947	143.365
16.4833	0.282669	269.947	143.363
16.5	0.287857	269.954	143.359
16.5167	0.292587	269.959	143.358
16.5333	0.296249	269.952	143.358
16.55	0.294266	269.954	143.367
16.5667	0.291672	269.957	143.359
16.5833	0.295181	269.966	143.364
16.6	0.30159	269.958	143.358
16.6167	0.318985	269.954	143.361
16.6333	0.32814	269.965	143.508
16.65	0.320969	269.955	143.362
16.6667	0.317001	269.966	143.363
16.6833	0.311356	269.954	143.357
16.7	0.306015	269.955	143.359
16.7167	0.317917	269.953	143.361
16.7333	0.312271	269.954	143.357
16.75	0.300674	269.952	143.354
16.7667	0.302963	269.95	143.349
16.7833	0.299149	269.944	143.357
16.8	0.295181	269.969	143.352
16.8167	0.297928	269.968	143.35
16.8333	0.296402	269.949	143.35
16.85	0.298843	269.954	143.35
16.8667	0.306778	269.959	143.361
16.8833	0.299759	269.961	143.362
16.9	0.299912	269.955	143.367
16.9167	0.308456	269.963	143.359
16.9333	0.293503	269.955	143.353
16.95	0.297318	269.958	143.357
16.9667	0.287094	269.954	143.35
16.9833	0.288162	269.957	143.356
17	0.293961	269.953	143.359
17.0167	0.292892	269.963	143.372
17.0333	0.286789	269.958	143.364
17.05	0.287552	269.959	143.366
17.0667	0.288773	269.962	143.363
17.0833	0.295792	269.955	143.361
17.1	0.303574	269.975	143.372
17.1167	0.311203	269.972	143.363
17.1333	0.317154	269.97	143.361
17.15	0.313034	269.962	143.358
17.1667	0.30571	269.966	143.359
17.1833	0.317917	269.951	143.359
17.2	0.315781	269.952	143.351
17.2167	0.320053	269.994	143.384
17.2333	0.317154	269.956	143.376
17.25	0.307083	269.946	143.371
17.2667	0.310593	269.945	143.363
17.2833	0.3228	269.947	143.359
17.3	0.319748	269.966	143.367
17.3167	0.315323	269.952	143.36
17.3333	0.312271	269.955	143.364
17.35	0.312119	269.963	143.367
17.3667	0.311813	269.943	143.361
17.3833	0.310287	269.957	143.363
17.4	0.307999	269.96	143.355
17.4167	0.304184	269.953	143.362
17.4333	0.30632	269.967	143.36
17.45	0.31395	269.957	143.356
17.4667	0.308151	269.958	143.368
17.4833	0.314255	269.962	143.36
17.5	0.321426	269.952	143.359
17.5167	0.321579	269.949	143.357
17.5333	0.318375	269.96	143.368
17.55	0.318985	269.957	143.361
17.5667	0.315475	269.96	143.352
17.5833	0.303726	269.97	143.359
17.6	0.31044	269.959	143.354
17.6167	0.313339	269.968	143.35
17.6333	0.311203	269.961	143.346
17.65	0.319443	269.96	143.346
17.6667	0.31929	269.958	143.36
17.6833	0.328751	269.956	143.358
17.7	0.315933	269.96	143.361
17.7167	0.313797	269.956	143.359
17.7333	0.316544	269.95	143.355
17.75	0.319595	269.968	143.359
17.7667	0.319901	269.978	143.359
17.7833	0.308609	269.968	143.354
17.8	0.31044	269.964	143.352
17.8167	0.316544	269.961	143.355
17.8333	0.310745	269.972	143.364
17.85	0.304794	269.965	143.36
17.8667	0.305405	269.97	143.362
17.8833	0.307846	269.959	143.357
17.9	0.30571	269.967	143.362
17.9167	0.305557	269.978	143.363
17.9333	0.317154	269.973	143.373
17.95	0.320663	269.982	143.365
17.9667	0.3228	269.977	143.363
17.9833	0.329971	269.987	143.362
18	0.335464	269.977	143.359
18.0167	0.333328	269.98	143.359
18.0333	0.325394	269.987	143.371
18.05	0.322495	269.975	143.369
18.0667	0.313644	269.982	143.36
18.0833	0.322495	269.981	143.356
18.1	0.328598	269.97	143.352
18.1167	0.32753	269.974	143.357
18.1333	0.33165	269.975	143.357
18.15	0.332871	269.978	143.342
18.1667	0.331345	269.979	143.346
18.1833	0.339279	269.97	143.345
18.2	0.340652	269.956	143.339
18.2167	0.339127	269.968	143.342
18.2333	0.343246	269.973	143.349
18.25	0.336227	269.988	143.379
18.2667	0.335922	269.964	143.353
18.2833	0.338211	269.947	143.346
18.3	0.341721	269.959	143.335
18.3167	0.341415	269.971	143.345
18.3333	0.340347	269.964	143.353
18.35	0.33989	269.975	143.349
18.3667	0.340195	269.965	143.342
18.3833	0.340195	269.965	143.338
18.4	0.337753	269.967	143.34
18.4167	0.342484	269.971	143.351
18.4333	0.349808	269.972	143.363
18.45	0.345535	269.972	143.339
18.4667	0.332565	269.989	143.354
18.4833	0.328598	269.969	143.348
18.5	0.335007	269.966	143.349
18.5167	0.335007	269.977	143.341
18.5333	0.340958	269.96	143.341
18.55	0.344315	269.967	143.342
18.5667	0.339584	269.949	143.337
18.5833	0.334244	269.962	143.35
18.6	0.344009	269.96	143.352
18.6167	0.338211	269.97	143.34
18.6333	0.336075	269.969	143.336
18.65	0.333328	269.966	143.342
18.6667	0.339737	269.962	143.341
18.6833	0.342026	269.951	143.336
18.7	0.327225	269.956	143.333
18.7167	0.327835	269.951	143.332
18.7333	0.34462	269.947	143.329
18.75	0.33638	269.947	143.331
18.7667	0.336838	269.958	143.328
18.7833	0.330124	269.95	143.33
18.8	0.32753	269.958	143.334
18.8167	0.330277	269.954	143.334
18.8333	0.332871	269.967	143.337
18.85	0.334854	269.954	143.325
18.8667	0.343704	269.969	143.329
18.8833	0.346603	269.957	143.326
18.9	0.352707	269.953	143.331
18.9167	0.355911	269.959	143.337
18.9333	0.347519	269.946	143.33
18.95	0.34584	269.953	143.334
18.9667	0.341568	269.952	143.348
18.9833	0.351028	269.95	143.341
19	0.358353	269.945	143.339
19.0167	0.344772	269.953	143.339
19.0333	0.350876	269.959	143.35
19.05	0.352554	269.954	143.352
19.0667	0.348282	269.955	143.349
19.0833	0.350418	269.959	143.35
19.1	0.351791	269.951	143.349
19.1167	0.344162	269.979	143.38
19.1333	0.343246	269.96	143.35
19.15	0.355606	269.953	143.345
19.1667	0.349197	269.954	143.386
19.1833	0.354691	269.956	143.34
19.2	0.347366	269.952	143.337
19.2167	0.354996	269.967	143.346
19.2333	0.353928	269.965	143.359
19.25	0.351944	269.941	143.339
19.2667	0.348282	269.945	143.339
19.2833	0.351944	269.95	143.339
19.3	0.348434	269.952	143.344
19.3167	0.347061	269.947	143.345
19.3333	0.340805	269.941	143.341
19.35	0.356064	269.952	143.334
19.3667	0.365372	269.961	143.338
19.3833	0.374527	269.955	143.341
19.4	0.369949	269.946	143.336
19.4167	0.367203	269.96	143.354
19.4333	0.363083	269.961	143.339
19.45	0.365677	269.963	143.335
19.4667	0.357285	269.964	143.325
19.4833	0.357285	269.972	143.345
19.5	0.360489	269.963	143.343
19.5167	0.359421	269.966	143.353
19.5333	0.351028	269.95	143.342
19.55	0.359421	269.95	143.347
19.5667	0.367355	269.959	143.357
19.5833	0.368576	269.953	143.359
19.6	0.373611	269.955	143.352
19.6167	0.369949	269.948	143.351
19.6333	0.365677	269.945	143.353
19.65	0.367966	269.944	143.35
19.6667	0.366135	269.952	143.353
19.6833	0.373459	269.95	143.345
19.7	0.368576	269.965	143.351
19.7167	0.376511	269.958	143.349
19.7333	0.374985	269.957	143.348
19.75	0.378647	269.954	143.343
19.7667	0.383835	269.943	143.341
19.7833	0.389786	269.96	143.34
19.8	0.383682	269.952	143.345
19.8167	0.376511	269.953	143.357
19.8333	0.360184	269.945	143.343
19.85	0.363998	269.949	143.339
19.8667	0.367966	269.953	143.341
19.8833	0.362167	269.952	143.342
19.9	0.365219	269.954	143.34
19.9167	0.365219	269.967	143.341
19.9333	0.364304	269.957	143.335
19.95	0.357895	269.953	143.341
19.9667	0.366745	269.963	143.345
19.9833	0.371475	269.954	143.341
20	0.363541	269.953	143.336
