# Supplementary material for: Endolysosome-targeted nanoparticle delivery of antiviral therapy for coronavirus infections
Source: Life Sci Alliance. 2025 Feb 3;8(4):e202403182. doi: 10.26508/lsa.202403182 (PMC11790838; doi:10.26508/lsa.202403182)
Supplement: Supplementary file 3 [file LSA-2024-03182_SdataFS2.xlsx]

## Sheet: Supp_Fig_2A
	Cell Number				Viral Infection Rate
Mock	1.219	1.407	1.354	1.351	0.001963	0.003089	0.001938	0.0004943
SARS2 Control	1	1	1	1	1	1	1	1
RDV 10	1.299	1.386	1.343	1.394	0.008149	0.0162	0.007765	0.005307
0.16	1.184	0.9473	0.9822	1.01	0.7431	0.9604	1	0.9843
0.31	1.185	0.9491	0.8826	1.039	0.861	0.9919	1.02	1.001
0.63	1.166	0.8559	0.9815	0.9253	0.8086	0.9684	1.03	0.9888
1.25	1.137	0.9001	0.9119	0.9609	1.004	1.001	1.008	0.9903
2.5	1.176	0.819	0.9644	0.9664	0.9478	0.9675	1.041	0.9573
5	1.081	0.8877	0.8676	0.9759	1.047	0.9438	1.05	0.978
10	1.155	0.8744	0.8374	1.035	0.9266	0.9867	1.016	0.973
Relative to SARS-CoV-2 Control

## Sheet: Supp_Fig_2B
	Cell Number			Viral Infection Rate
Mock	1.108	1.241	1.12	0.0007648	0.0002206	0.0005406
SARS2 Control	1	1	1	1	1	1
RDV 10	1.033	1.203	1.038	0.001503	0.0006737	0.00123
0.16	0.9968	0.9579	1.039	0.5072	1.049	0.06564
0.31	0.9486	1.084	1.008	1.244	0.7193	0.2109
0.63	0.9287	1.013	1.01	1.137	0.6058	0.4277
1.25	0.9313	0.9426	0.9615	0.5145	0.5145	0.1627
2.5	0.8558	0.9466	0.8319	0.2849	0.6875	0.1754
5	0.6147	0.7088	0.5682	0.5783	0.1051	0.01578
10	0.3459	0.4041	0.3605	0.06335	0.1301	0.01408
Relative to SARS-CoV-2 Control

## Sheet: Supp_Fig_2D
Particle Diameter (nm)	Frequency
63.5	1.76346e+10
64.5	1.76346e+10
65.5	3.52693e+10
66.5	0
67.5	5.29039e+10
68.5	0
69.5	1.05808e+11
70.5	1.05808e+11
71.5	8.81732e+10
72.5	1.76346e+11
73.5	5.29039e+10
74.5	1.23442e+11
75.5	1.76346e+11
76.5	1.76346e+11
77.5	1.76346e+11
78.5	1.76346e+11
79.5	7.05385e+10
80.5	2.82154e+11
81.5	2.2925e+11
82.5	2.2925e+11
83.5	1.76346e+11
84.5	2.2925e+11
85.5	1.76346e+11
86.5	2.82154e+11
87.5	1.76346e+11
88.5	2.82154e+11
89.5	2.6452e+11
90.5	2.2925e+11
91.5	2.11616e+11
92.5	3.52693e+11
93.5	1.93981e+11
94.5	2.11616e+11
95.5	1.76346e+11
96.5	1.76346e+11
97.5	1.58712e+11
98.5	1.41077e+11
99.5	1.93981e+11
100.5	1.76346e+11
101.5	1.05808e+11
102.5	1.93981e+11
103.5	5.29039e+10
104.5	1.58712e+11
105.5	1.58712e+11
106.5	1.41077e+11
107.5	2.11616e+11
108.5	7.05385e+10
109.5	1.76346e+11
110.5	1.05808e+11
111.5	1.23442e+11
112.5	7.05385e+10
113.5	1.41077e+11
114.5	1.41077e+11
115.5	1.41077e+11
116.5	1.76346e+10
117.5	7.05385e+10
118.5	7.05385e+10
119.5	7.05385e+10
120.5	7.05385e+10
121.5	3.52693e+10
122.5	7.05385e+10
123.5	3.52693e+10
124.5	3.52693e+10
125.5	5.29039e+10
126.5	8.81732e+10
127.5	7.05385e+10
128.5	1.76346e+10
129.5	3.52693e+10
130.5	1.76346e+10
131.5	1.76346e+10
132.5	1.76346e+10
133.5	0
134.5	1.76346e+10
135.5	3.52693e+10
136.5	3.52693e+10
137.5	3.52693e+10
138.5	3.52693e+10
139.5	0
140.5	0
141.5	3.52693e+10
142.5	1.76346e+10
143.5	1.76346e+10
144.5	1.76346e+10
145.5	8.81732e+10
146.5	1.76346e+10
147.5	7.05385e+10
148.5	5.29039e+10
149.5	0
150.5	3.52693e+10
151.5	1.76346e+10
152.5	1.76346e+10
153.5	3.52693e+10
154.5	1.76346e+10
155.5	0
156.5	3.52693e+10
157.5	1.76346e+10
158.5	3.52693e+10
159.5	1.76346e+10
160.5	0
161.5	3.52693e+10
162.5	0
163.5	5.29039e+10
164.5	0
165.5	1.76346e+10
166.5	0
167.5	1.76346e+10
168.5	1.76346e+10
169.5	0
170.5	0
171.5	1.76346e+10
172.5	0
173.5	1.76346e+10
174.5	0
175.5	0
176.5	5.29039e+10
177.5	1.76346e+10
178.5	0
179.5	0
180.5	0
181.5	0
182.5	0
183.5	1.76346e+10
184.5	1.76346e+10
185.5	0
186.5	0
187.5	0
188.5	1.76346e+10
189.5	0
190.5	0
191.5	1.76346e+10
192.5	0
193.5	0
194.5	0
195.5	0
196.5	0
197.5	1.76346e+10
198.5	0
199.5	1.76346e+10
200.5	0
201.5	0
202.5	0
203.5	0
204.5	0
205.5	0
206.5	0
207.5	0
208.5	0
209.5	0
210.5	0
211.5	1.76346e+10
212.5	0
213.5	1.76346e+10

## Sheet: Supp_Fig_2E
% DMSO (v/v)	HFL1									Calu-3									Vero E6
0	0.946578	1.05642	0.997003	0.910935	1.03536	1.0537	1.02392	1.00661	0.969473	0.871297	1.01983	1.10887	1.00251	0.980857	1.01664	1.00719	1.00329	0.989519	1.00344	0.858241	1.13832	1.00778	1.00791	0.984314	1.02129	0.987456	0.991254
0.03125	1.17389	1.16262	1.09876	1.08722	1.01765	0.937497	0.940142	1.00851	1.07983	1.17344	1.15476	1.19701	1.06974	1.01618	0.971285	1.01501	1.00702	1.08436	1.09903	1.11097	0.969119	0.971838	0.975228	0.959226	1.02992	0.917024	0.939983
0.0625	1.1822	1.24002	1.1699	1.04406	0.985402	0.975125	0.899838	0.96462	1.18534	1.08711	1.11105	1.11468	1.0057	0.988377	0.959663	0.994618	0.995638	1.01059	1.09622	1.07396	1.04728	1.00181	1.04208	1.02201	1.00437	0.926001	0.923584
0.125	1.22033	1.21771	1.20143	1.05639	1.06872	1.08437	0.761412	0.793065	0.867975	1.01838	1.10797	1.04159	0.963993	1.05492	0.965816	1.01008	0.944991	0.963856	1.18819	1.19744	1.28097	1.06731	1.09158	1.0509	0.909428	0.88388	0.905803
