# Supplementary material for: Endolysosome-targeted nanoparticle delivery of antiviral therapy for coronavirus infections
Source: Life Sci Alliance. 2025 Feb 3;8(4):e202403182. doi: 10.26508/lsa.202403182 (PMC11790838; doi:10.26508/lsa.202403182)
Supplement: Supplementary file 4 [file LSA-2024-03182_SdataF2.xlsx]

## Sheet: Fig_2A
NP Concentration (µg/mL)	HFL1 (% Untreated Cells)									Calu-3 (% Untreated Cells)									Vero E6 (% Untreated Cells)
1.95	98.6509	89.3228	96.8643	104.561	103.261	85.8598	69.8741	87.3039	79.8762	101.96	104.74	110.825	93.9382	97.6942	95.6888	90.3373	106.736	91.1443	91.1867	96.9697	97.629	86.7295	93.4993	92.4435	98.9527	101.318	106.514
3.91	109.971	103.157	106.224	102.691	104.539	99.3614	77.6183	90.2792	76.8798	101.071	103.965	101.459	93.5473	97.6603	102.64	90.5633	101.087	93.3072	92.031	96.5186	95.362	87.4127	88.9654	94.2757	107.722	103.251	111.52
7.81	116.453	119.821	118.129	99.3158	105.953	98.9053	75.9935	87.4094	106.316	101.185	102.963	109.959	92.2726	91.0659	90.4541	131.269	123.651	115.678	91.5799	93.0719	95.3736	88.4375	93.2819	91.5739	94.0329	95.9145	91.4952
15.63	120.453	115.157	111.663	96.8299	99.9316	90.4896	92.7692	93.4867	73.8834	92.4339	95.9891	101.299	86.868	89.2644	95.8247	117.647	98.9563	113.386	96.3914	95.2232	97.6752	93.9651	94.9278	90.6423	93.4632	92.5655	91.0464
31.25	112.975	105.702	115.362	97.7421	100.068	91.5387	95.5757	103.573	82.5561	89.608	92.0693	95.2826	82.3981	88.4316	90.2671	97.9878	96.0187	99.6987	92.9794	96.1369	96.7268	88.2201	98.2817	99.7723	83.4508	84.383	93.1007
62.5	79.9473	86.9513	83.3307	94.2071	104.379	96.4878	86.2489	90.6591	90.0682	76.299	83.9107	81.8368	90.4031	88.5505	87.1569	127.686	91.0798	92.0805	100.96	100.162	95.5008	105.362	95.3626	86.6052	104.062	90.1833	83.6062
125	76.9592	89.1805	80.8643	98.8369	101.779	97.4	84.2864	88.2746	79.9606	84.5716	87.1696	87.4658	85.0834	78.88	79.5598	98.6335	120.358	104.573	82.9864	89.8797	87.5202	84.1209	83.6861	80.8913	96.5705	83.3472	84.4521
250	66.9829	72.1054	80.0738	102.623	104.607	106.067	93.8032	92.9802	86.6076	60.711	67.3428	71.5588	75.7358	71.0959	67.5948	83.171	91.9514	84.7851	85.7969	88.4918	90.6431	89.338	73.0656	76.8231	95.8282	87.0932	88.3707
500	76.4058	89.5283	93.1963	115.919	117.561	109.83	87.7682	102.814	86.5021	46.8551	59.8906	62.6253	71.0789	74.0872	59.6578	80.2335	88.7233	102.443	87.8672	96.3451	96.4955	91.6671	84.4936	61.6376	90.0797	82.8466	82.4668
1000	-17.9183	-17.6654	-15.357	47.3392	43.6445	53.7935	24.5481	21.615	27.9243	-0.68368	-1.299	0.888788	46.0272	33.2635	26.2442	-0.435788	-0.855437	-0.50035	88.5496	89.7641	87.9944	31.6081	28.2542	53.9982	69.6061	72.0402	75.3719

## Sheet: Fig_2B
NP Concentration (µg/mL)	HFL1 (% Untreated Cells)									Calu-3 (% Untreated Cells)									Vero E6 (% Untreated Cells)
1.95	101.627	106.327	106.534	101.473	96.3297	90.3956	119.789	102.258	107.577	96.8038	100.397	95.7361	101.766	95.7292	102.608	86.1236	93.1323	94.0316	101.17	102.032	104.862	95.9236	97.138	89.2442	77.7215	90.1147	83.3597
3.91	107.068	107.287	105.696	110.44	107.451	108.637	120.695	124.177	108.865	117.028	115.016	105.325	96.6739	105.545	101.737	83.4523	85.8327	90.4611	112.549	114.723	114.067	93.8105	98.8382	98.3524	83.1796	98.0946	99.1213
7.81	96.5996	99.6357	97.2433	103.473	111.582	106.308	123.462	123.223	122.293	114.462	111.916	109.062	103.818	101.811	103.789	89.5618	85.9649	91.8364	108.663	111.663	110.412	98.2917	99.6033	100.878	80.2254	77.9917	85.0349
15.63	87.0542	89.1309	85.4876	97.4725	111.714	102.923	94.2916	118.524	111.441	99.2677	98.6312	97.892	91.419	94.3712	100.394	103.87	115.349	104.426	95.1706	102.481	95.0978	94.9399	95.3042	97.3566	73.8486	68.967	61.0051
31.25	72.0803	69.0321	73.8534	88.7253	95.6484	77.8242	71.3468	79.2177	89.1398	94.2167	100.151	92.3072	91.9652	91.9209	89.0868	63.3783	73.5079	71.4449	88.5641	83.1964	83.3907	81.7755	94.357	82.322	70.246	69.7056	55.4931
62.5	38.7078	45.7637	42.1568	14.1978	16	25.3626	1.9399	4.44427	1.9876	70.1526	71.1792	75.4911	39.1065	35.8296	22.9876	6.91175	0.273296	9.39787	102.919	107.837	94.1505	96.4701	93.3733	92.8632	48.63	46.1441	56.5739
125	4.57029	9.18512	9.50087	0.571429	0.527473	0.637363	-0.588329	-0.850692	-0.82684	26.8086	31.9417	29.3751	2.05668	0.50679	0.0787247	0.00881601	-0.599489	-0.731729	60.9724	65.9758	59.7944	69.5462	66.7773	69.6798	30.7247	22.7809	26.7618
250	-0.87034	-0.16597	-0.26313	0.175824	-0.153846	0.307692	-0.82684	-1.25616	-0.659882	-0.66388	-0.9924	-0.2943	-0.423145	-0.939776	-1.13167	-0.282112	-1.31359	-0.731729	3.72424	4.51362	6.27454	9.17702	9.03129	9.32275	5.66819	6.31667	10.9821
500	-0.94321	-0.72461	-0.7489	0.131868	0.32967	6.10013e-15	-0.135157	-0.325966	0.151057	-2.12169	-1.46465	-1.15666	0.521551	-0.290297	-0.452667	-0.758177	-1.31359	-2.79468	-0.06477	0.032385	-0.01619	-0.80557	-0.74485	-0.72056	-1.24892	-1.06879	-0.978724
1000	-0.39671	0.222645	0.97559	0.703297	0.813187	1.25275	0.461123	0.508825	1.62983	2.39546	1.51256	1.94374	-0.423145	-0.349341	-0.821689	-0.282112	-1.34003	-3.7997	0.250982	0.263126	-0.18621	-0.67198	-1.03631	-0.97559	-0.636471	-0.474351	-0.366271

## Sheet: Fig_2C
Drug Concentration (µM)	HFL1 (% Untreated Cells)									Calu-3 (% Untreated Cells)									Vero E6 (% Untreated Cells)
0.78	94.6374	91.2088	97.6264	105.153	97.96	98.3117	102.11	104.361	105.68	102.047	106.062	106.195	93.9787	107.282	111.249	138.661	89.95	95.5668	102.263	101.68	105.663	105.02	105.153	106.744	102.003	84.0982	88.6376
1.56	96.2637	101.473	106.374	103.781	104.924	106.472	98.5228	99.5603	100.774	103.538	105.708	107.523	94.6928	91.7835	88.5568	107.478	97.0517	100.538	111.359	112.379	105.25	103.526	103.975	109.367	101.661	93.5372	89.6824
3.13	115.165	112.286	100.44	110.481	104.309	102.163	96.9049	104.309	103.517	114.653	109.649	109.176	88.5304	89.8792	87.3667	106.09	100.377	119.584	109.185	103.162	106.343	108.797	109.112	111.833	112.451	96.2752	91.3576
6.25	97.9341	108.264	97.5604	106.454	103.763	104.133	103.412	94.267	96.6938	112.808	112.261	108.512	84.5632	97.2053	83.5052	132.786	143.116	147.409	118.536	109.416	106.756	106.404	107.473	105.457	107.155	89.0159	82.9094
12.5	55.033	53.1868	49.7802	14.0923	16.0267	19.6319	24.9253	25.1363	27.1939	30.9585	27.7258	28.4786	22.6748	25.1609	23.4682	42.7557	39.689	63.0925	79.2495	81.1076	76.6749	83.8036	79.7595	77.3307	79.703	79.8831	79.9372
25	-1.89011	-0.1978	6.1001e-15	0.199308	0.0762061	0.0937921	-0.27551	-0.38103	-0.13483	-1.48593	-1.54497	-1.58925	-1.7632	-1.60451	-1.47227	-0.59719	-0.04842	-0.82316	5.44873	8.12047	6.25025	10.0878	10.4036	9.89353	23.1051	28.6172	28.4731
50	-0.08791	-0.04396	6.1001e-15	-0.451375	-0.556891	-0.521719	-0.59206	-0.57448	-0.89103	-1.02834	-0.73312	-1.3088	-0.75818	-0.25566	-0.01763	0.080702	-0.20982	0.50035	0.044529	-0.13764	0.263126	-0.35623	-0.47767	-0.01619	0.786582	-1.03276	-0.88866

## Sheet: Fig_2D
NP concentration (μg/mL)	Vero-E6 (%Untreated Cells)						Calu3 (%Untreated Cells)
3.125	105.68	106.741	124.305				123.723	116.178	127.009
6.25	106.148	111.109	126.065				152.319	118.593	131.233
12.5	109.909	113.667	131.84				150.197	116.227	139.31
25	116.293	117.765	131.251				145.598	117.268	126.204
50	112.045	131.383	134.976				154.859	112.751	122.176
100	120.605	131.721	147.498				154.147	127.499	139.053
200	134.694	137.116	170.212				196.555	146.548	143.851
400	98.3279	110.907	177.255	81.8391	127.886	127.4	234.876	221.087	170.316	77.1884	192.482	149.319
800				0.228252	97.8995	91.0918				0.574247	107.46	51.3674

## Sheet: Fig_2E
NP concentration (μg/mL)	Vero-E6 (%Untreated Cells)						Calu3 (%Untreated Cells)
3.125	106.512	115.205	107.509				130.411	125.574	121.252
6.25	106.106	121.353	114.471				139.161	129.497	120.492
12.5	108.645	125.036	123.39				178.286	141.232	133.205
25	107.238	113.903	125.852				180.659	136.524	134.192
50	95.8082	109.338	127.251				202.145	149.839	129.799
100	89.1411	100.67	115.203				210.712	176.548	150.143
200	90.1518	126.393	106.664	90.3202	87.837	0.448743	195.637	13.3339	136.25	111.52	131.992	2.84311
400	0.296126	0.109899	69.091	0.260146	44.6458	0.116606	0.347396	0	7.1601	0.782237	1.63133	0.14591
800				0.217851	0.027016	0.08766				0.263359	0.025049	0.158484

## Sheet: Fig_2F
Drug concentration (μM)	Vero-E6 (%Untreated Cells)						Calu3 (%Untreated Cells)
0.625	108.087				92.5836	99.5178	100.985				101.594	116.73
1.25	108.232				95.6111	99.0602	101.874				111.158	114.93
2.5	109.361				93.938	104.453	103.369				98.5716	112.519
5	108.021				92.5063	94.9615	96.9724				106.938	119.589
10	93.8442				84.409	84.788	89.9658				105.338	121.761
20	77.6241	0.3683	62.0767	18.3814	54.4988	72.3704	76.0801	0.180116	10.4455	66.3791	94.9927	0
40	0.181401	0	0	0	0	0	0	0	0	0	0	0
80		0	0	0	0	0		0	0	0	0	0
