# Supplementary material for: Endolysosome-targeted nanoparticle delivery of antiviral therapy for coronavirus infections
Source: Life Sci Alliance. 2025 Feb 3;8(4):e202403182. doi: 10.26508/lsa.202403182 (PMC11790838; doi:10.26508/lsa.202403182)
Supplement: Supplementary file 5 [file LSA-2024-03182_SdataF3.xlsx]

## Sheet: Fig_3B
	Untreated	0.083 hr	0.25 hr	0.5 hr	1 hr	2 hr	3 hr	4 hr	4.5 hr	24 hr
MFI	1402	5739	12591	15992	31894	75370	87682	99409	99659	158823
	1979	5673	12356	16808	32109	77165	87750	100665	107200	161484
	4257	5934	13121	17621	33954	74534	89406	102835	102534	152839
	3353	5785	13078	16631	32628	69555	86735	103135	102101	156609
	1065	5418	11032	16551	30522	69057	82739	98541	96667	151570
		5531	11790	15223	29592	68384	76048	90513	90656

## Sheet: Fig_3D
Elapsed time (hr)	Pearson correlation coefficient
1	0.73	0.76	0.67
2	0.64	0.75	0.58
4	0.77	0.64	0.76
24	0.74	0.56	0.45
