# Supplementary material for: Endolysosome-targeted nanoparticle delivery of antiviral therapy for coronavirus infections
Source: Life Sci Alliance. 2025 Feb 3;8(4):e202403182. doi: 10.26508/lsa.202403182 (PMC11790838; doi:10.26508/lsa.202403182)
Supplement: Supplementary file 6 [file LSA-2024-03182_SdataFS3.xlsx]

## Sheet: Supp_Fig_3C
	Untreated	0.083 hr	0.25 hr	0.5 hr	1 hr	2 hr	3 hr	4 hr	4.5 hr	24 hr
MFI	1308	5663	8827	14580	19368	27401	31555	36093	36283	65307
	1419	5069	9226	13902	21051	26758	35227	37902	39253	64779
	1407	4577	8290	13457	18237	30517	32032	36092	38309	63443
	1478	4195	8278	13210	17393	25704	31933	36097	37601	61080
	2563	4225	7614	12149	16085	25003	29087	32343	35179	63456
		4150	7255	12409	17574	27322	31069	34801	34149	61937

## Sheet: Supp_Fig_3E
	Untreated	0.083 hr	0.25 hr	0.5 hr	1 hr	2 hr	3 hr	4 hr	4.5 hr	24 hr
MFI	951	4722	6885	9689	11410	14997	14221	14218	21298	17328
	1445	4761	6150	10599	12931	18266	17770	18803	20982	16831
	1565	5202	6414	11537	13159	19855	19649	20005	20909	15082
	1147	5271	7254	10994	13427	17126	17365	15857	20304	14734
	1776	5499	6792	10729	13762	15869	15193	16364	20040	13738
	1731	6900	7031	10513	11681	16277	16524	18246	19887	13880

## Sheet: Supp_Fig_3G
Mean combined lysosome area per cell
	Media only	DMSO 0.1%	Empty NP 50 μg/mL	Empty NPs 100 μg/mL	MFQ-NP 50 μg/mL (8.7 μM)	MFQ-NPs 100 μg/mL (17.4 μM)	Free MFQ 20 μM	Free CQ 20 μM	Free Baf 200 nM
Exp1	2.417	2.029	2.159	2.18	11.56	15.7	16.45	1.415	0.8935
Exp2	1.907	1.791	1.152	0.9097	7.499	9.305	14.63	5.841	0.0592
Exp3	2.211	2.199	1.886	1.382	11.85	16.05	13.63	12.59	0.4095
