# Supplementary material for: Endolysosome-targeted nanoparticle delivery of antiviral therapy for coronavirus infections
Source: Life Sci Alliance. 2025 Feb 3;8(4):e202403182. doi: 10.26508/lsa.202403182 (PMC11790838; doi:10.26508/lsa.202403182)
Supplement: Supplementary file 7 [file LSA-2024-03182_SdataF4.xlsx]

## Sheet: Fig_4B
Mean lysosomal pH
	Untreated	DMSO 0.1%	Free Baf 200 nM	Free MFQ 10 μM	Free MFQ 20 μM	Empty NPs 100 μg/mL	MFQ-NPs 100 μg/mL (17.4 μM)
Exp1	5.34214	5.37942	5.53655	4.6974		5.13634	4.76419
Exp2	5.00819	4.9865	5.75068	4.47714	4.40242	5.00812	4.80809
Exp3	4.88607	4.86857	5.76185	4.38191	4.45773	5.04857	4.41038
Exp4	5.143	5.237	5.945		4.738

## Sheet: Fig_4D
Mean combined lysosome area per cell
	Media only	DMSO 0.1%	Empty NPs 50 μg/mL	Empty NPs 100 μg/mL	MFQ-NPs 50 μg/mL (8.7 μM)	MFQ-NPs 100 μg/mL (17.4 μM)	Free MFQ 20 μM	Free CQ 20 μM	Free Baf 200 nM
Exp1	6.644	5.704	4.849	4.83	10.87	14.87	19.56	6.062	0.07639
Exp2	5.601	6.418	5.741	5.273	13.5	14.38	20.27	10.97	1.914
Exp3	6.065	6.661	5.837	6.658	17.47	17.72	14.24	9.549	1.255

## Sheet: Fig_4E
	Unstained	Untreated	Baf A1 (200 nM)	Pepstatin + E64D	MFQ (10 µM)	MFQ (15 µM)	PGC-C18 MFQ NPs 25 µg/mL (4.35 µM)	PGC-C18 MFQ NPs 50 µg/mL (8.7 µM)	PGC-C18 MFQ NPs 75 µg/mL (13.05 µM)	PGC-C18 MFQ NPs 100 µg/mL (17.4 µM)	PGC-C18 NPs 25 µg/mL	PGC-C18 NPs 50 µg/mL	PGC-C18 NPs 75 µg/mL	PGC-C18 NPs 100 µg/mL
MFI Rep 1	644	5474	2444	826	9517	4786	10005	8247	3051	1381	5737	5838	5722	5031
	663	5603	1859	822	10669	4524	9162	8950	3279	1385	5622	5577	4662	5333
	598	5751	847	858	10088	4079	9553	8686	3386	1344	5584	5502	4771	5339
										1141				5565
										1064				5005
										1114				4736
MFI Rep 2	3137	3386	1728	1082	4206	3204	4978	4415	2824	1839	3704	3708	3996	4050
	698	3595	1591	967	4473	3241	4546	4845	2866	1877	3744	3669	3896	3489
	1086	3415	1737	955	4144	3122	4877	4293	2804	1926	3838	3557	3932	3743
										1976				4295
										1976				3665
										1952				3837
MFI Rep 3	587	3953	2395	1281	4566	3216	5589	5603	3332	2231	4175	4384	4499	3959
	764	4383	1883	1188	4861	3524	5525	5587	3087	2197	4230	4319	4304	3945
	1511	4053	2149	1126	4654	3313	5106	5326	3200	2197	4302	4271	4152	4317
										2110				4067
										2158				4112
										2170				4154
Fold Change MFI Rep 1	-0.885191	-0.0241265	-0.564298	-0.852745	0.696637	-0.146779	0.783634	0.470228	-0.456085	-0.753803	0.0227597	0.0407654	0.0200856	-0.103102
	-0.881804	-0.0011291	-0.668588	-0.853459	0.902009	-0.193487	0.633349	0.595555	-0.415439	-0.75309	0.00225814	-0.0057642	-0.168885	-0.0492631
	-0.893392	0.0252555	-0.849002	-0.847041	0.798431	-0.272819	0.703054	0.548491	-0.396363	-0.760399	-0.0045163	-0.0191348	-0.149453	-0.0481935
										-0.796589				-0.0079035
										-0.810316				-0.107737
										-0.801402				-0.155693
Fold Change MFI Rep 2	-0.094748	-0.0228934	-0.501347	-0.687765	0.213736	-0.0754136	0.436514	0.274048	-0.185071	-0.469315	0.0688726	0.0700269	0.153136	0.168719
	-0.798576	0.0374182	-0.540881	-0.72095	0.290785	-0.0647364	0.311851	0.398134	-0.172951	-0.458349	0.0804155	0.0587726	0.124279	0.00682955
	-0.68661	-0.0145248	-0.49875	-0.724413	0.195845	-0.0990766	0.407368	0.238842	-0.190843	-0.444209	0.107541	0.0264525	0.134667	0.080127
										-0.429781				0.239419
										-0.429781				0.0576183
										-0.436706				0.107253
Fold Change MFI Rep 3	-0.857858	-0.0427799	-0.42005	-0.689805	0.105658	-0.221245	0.353378	0.356768	-0.193155	-0.459763	0.0109775	0.0615869	0.0894342	-0.041327
	-0.814997	0.0613447	-0.544031	-0.712325	0.177093	-0.146662	0.33788	0.352894	-0.252482	-0.467996	0.0242958	0.0458471	0.0422149	-0.0447171
	-0.634111	-0.0185649	-0.479619	-0.727339	0.126967	-0.197756	0.236419	0.289692	-0.225119	-0.467996	0.0417306	0.0342239	0.00540802	0.0453628
										-0.489063				-0.0151748
										-0.47744				-0.004278
