# Supplementary material for: Endolysosome-targeted nanoparticle delivery of antiviral therapy for coronavirus infections
Source: Life Sci Alliance. 2025 Feb 3;8(4):e202403182. doi: 10.26508/lsa.202403182 (PMC11790838; doi:10.26508/lsa.202403182)
Supplement: Supplementary file 8 [file LSA-2024-03182_SdataFS4.xlsx]

## Sheet: SF4B
% Field of view occupied
Time (hh:mm)	Cell Density			MHV-GFP			Apoptosis
0	85.7	86.3	83.7	1.2	0.9	0.7	0.7	0.5	0.3
1	88.4	92.4	87.2	0	0.1	0	0.8	0.7	0.4
2	89.7	90.8	88.8	0.1	0	0	1	0.7	0.5
3	91.1	95.1	90.7	0.1	0.2	0.1	1.1	0.8	0.6
4	93.1	96.2	92.2	0.1	0.2	0.1	1.2	0.9	0.7
5	93.9	96.5	92.8	0.1	0.2	0.1	1.3	1	0.7
6	94.4	96.8	94	0.1	0.3	0.2	1.5	1.1	0.8
7	95.2	97.1	94.2	0.1	0.3	0.2	1.5	1.2	0.9
8	95.8	97.3	94.6	0.1	0.3	0.2	1.6	1.1	0.8
9	97.4	97.4	94.5	0.3	0.5	0.3	1.7	1.2	0.8
10	97.6	96.9	94.7	0.5	0.9	0.3	1.7	1.3	0.9
11	96.1	96.8	94.4	0.7	1.9	0.5	1.7	1.4	0.8
12	95.9	96.2	94.2	1.3	2.7	1.2	1.7	1.6	0.9
13	95.4	95.9	93.1	2.2	3.5	1.7	1.7	1.7	1
14	96.4	94.3	91.6	3.5	4.5	2.4	1.7	1.8	1
15	95.6	92.6	90.1	5.1	5.9	3	1.8	1.9	1.3
16	94.6	90.9	87.7	6.7	7.3	3.8	1.9	2.2	1.8
17	92.7	89.5	85.3	8.6	9.3	4.3	1.9	2.6	1.9
18	90.2	86.6	85.2	10.5	11.5	5.2	2.1	3.1	1.9
19	87.4	84.2	80.8	13.4	12.7	4.7	2.4	4.2	2
20	85.1	82.5	73.4	15.4	13	5	3.7	6.8	2.3
21	83.8	81.4	74.3	16.5	13	7.3	7.8	11.7	5
22	85.3	80.8	75	13.8	11.7	9.1	14	19.6	10.5
23	84.2	83.4	74.7	13	11.1	7.8	20.3	26.2	18.5
24	86.8	82.4	74.7	9	9.2	6	29.1	29	26.1
25	87.1	82.4	75.7	6.7	8.4	5.4	33.5	32.2	29.8
26	85.5	83.1	76.1	5.9	7.2	4.7	37.7	33.9	31.1
27	85.4	83.6	76.4	5.5	5.9	4.1	41.1	36.1	31.2
28	84.4	83.1	76.2	4.8	4.4	3.5	42.6	39.7	31.4
29	83.6	82.2	76.1	4.1	4.2	2.9	42.9	41.7	31.4
30	82.1	81.6	75.5	3.9	3.9	2.5	43.1	42.5	32
31	81.5	81	74.7	3.5	3.6	2.2	42.7	42.9	32.3
32	80.1	80.9	74.3	3.3	3.3	2.1	42.6	42.9	32.6
33	79.1	79.9	73.6	3.2	3.2	2	41.9	42.2	32.4
34	77.8	78.9	72.7	2.7	3.2	2	41.9	41.8	32.1
35	77.6	78	72.2	2.4	3.2	1.8	41.4	41.1	32.3
36	75.3	76.5	71	2.3	3.1	1.7	41.4	40.5	32.4
37	74.5	76.1	69.9	2.1	3.1	1.6	41	39.5	32.1
38	73.5	75.6	69.2	2	2.9	1.6	40.7	39.4	31.6
39	72.6	74.6	67.5	2.1	2.8	1.4	39.8	39.1	31.9
40	71.6	74.1	66.8	2	2.7	1.3	39.2	38.7	31.7
41	70.6	72.9	65.6	1.9	2.7	1.4	38.8	38.4	31.3
42	69.5	72.5	64.4	1.9	2.7	1.4	38.7	38	31.4
43	68.8	71.3	63.6	1.8	2.6	1.4	38.4	37.3	31.2
44	68.5	70.8	62.8	1.8	2.6	1.4	38.2	37	30.7
45	68	70.4	62.4	1.7	2.7	1.4	37.9	36.6	30.7
46	67.7	70.2	61.9	1.7	2.7	1.4	37.8	36.6	30.3
47	66.6	69.4	61.2	1.6	2.7	1.5	37.4	36.3	30.3
