# Supplementary material for: Endolysosome-targeted nanoparticle delivery of antiviral therapy for coronavirus infections
Source: Life Sci Alliance. 2025 Feb 3;8(4):e202403182. doi: 10.26508/lsa.202403182 (PMC11790838; doi:10.26508/lsa.202403182)
Supplement: Supplementary file 9 [file LSA-2024-03182_SdataF5.xlsx]

## Sheet: 5C
		Cell Number					Viral Infection Rate					Syncitia Count
Mock		1.14	1.277	1.127			0.0003722	0.0005617	0			0.03839	0.05638	0.01344
MHV Control		1	1	1			1	1	1			1	1	1
RDV 10 μM		1.077	1.249	1.08			0.01073	0.0007617	0			0.05118	0.08189	0.03495
12.5		1.009	1.006	1.056			0.7122	1.013	1.139			1.145	1.14	1.032
25		0.9813	0.9846	1.027			0.5874	0.917	1.206			1.316	1.161	0.9382
50		0.9605	0.9739	1.031			0.9379	1.09	1.067			1.388	1.108	0.7661
100		0.9296	0.9786	1.008			0.9815	1.147	0.6614			1.309	1.13	0.9892
Relative to MHV Control

## Sheet: 5D
		Cell Number					Viral Infection Rate					Syncitia Count
Mock		1.14	1.277	1.127			0.0003722	0.0005617	0			0.03839	0.05638	0.01344
MHV Control		1	1	1			1	1	1			1	1	1
RDV 10 μM		1.077	1.249	1.08			0.01073	0.0007617	0			0.05118	0.08189	0.03495
12.5 (2.2)		0.9859	0.9883	0.9899			0.5074	0.7833	0.8451			1.051	0.8887	0.7366
25 (4.4)		1.019	1.027	1.003			0.3995	0.5453	0.5588			0.5353	0.8243	0.5323
50 (8.7)		0.9316	1.013	0.8944			0.1632	0.3497	0.2202			0.3775	0.4578	0.2796
100 (17.4)		0.8132	0.8723	0.7233			0.0173	0.07067	0.02683			0.1024	0.1517	0.06183
Relative to MHV Control

## Sheet: 5E
		Cell Number					Viral Infection Rate					Syncitia Count
Mock		1.14	1.277				0.0003722	0.0005617				0.03839	0.05638
MHV Control		1	1				1	1				1	1
RDV 10 μM		1.077	1.249				0.01073	0.0007617				0.05118	0.08189
12.5 (2.2)		0.9534	0.9665				0.4067	0.7872				0.6803	0.8605
25 (4.4)		0.9424	0.9774				0.7731	0.5834				0.5929	0.6377
50 (8.7)		0.8766	0.9226				0.1287	0.2265				0.3092	0.3034
100 (17.4)		0.6744	0.8014				0.02023	0.06087				0.04905	0.1047
Relative to MHV Control

## Sheet: 5G
		Cell Number					Viral Infection Rate
Mock		1.199	1.048	1.637			0.001182	0.003892	0.0001195
OC43 Control		1	1	1			1	0.9999	1
RDV 10 μM		1.016	0.9769	1.554			0.6042	0.02722	0.3028
12.5		0.9186	1.04	1.109			1.685	0.512	0.6817
25		0.9771	1.02	1.176			1.336	0.06819	0.667
50		1.055	1.008	1.31			0.6864	0.3676	0.6027
100		1.055	0.9956	1.331			0.6864	0.06773	0.2026
Relative to OC43 Control

## Sheet: 5H
		Cell Number					Viral Infection Rate
Mock		1.199	1.048	1.637			0.001182	0.003892	0.0001195
OC43 Control		1	1	1			1	0.9999	1
RDV 10 μM		1.016	0.9769	1.554			0.6042	0.02722	0.3028
12.5		0.8375	0.9634	1.054			1.925	0.6119	0.4573
25		0.9215	0.9902	1.12			1.523	0.5884	0.468
50		0.9627	0.9443	1.083			0.4377	0.153	0.3216
100		0.9282	0.8878	0.8853			0.04136	0.01598	0.03295
Relative to OC43 Control

## Sheet: 5I
		Cell Number				Viral Infection Rate
Mock		1.037	1.199	1.048	1.637	0.01794	0.001182	0.003892	0.0001195
OC43 Control		1	1	1	1	1	1	0.9999	1
RDV 10 μM		1.132	1.016	0.9769	1.554	0.2242	0.6042	0.02722	0.3028
1.25		1.049	0.9358	1.025	1.003	1.675	2.001	1.096	0.5262
2.5		1.052	0.9356	0.9795	0.9918	0.9916	2.21	0.94	0.4413
5		0.9883	0.9298	0.9844	1.15	0.1923	1.759	1.211	0.5419
10		0.382	1.091	0.9452	1.352	0.02166	0.782	0.401	0.1282
20				0.7916	0.01809			0.007648	0.009424
Relative to OC43 Control
