# Supplementary material for: Endolysosome-targeted nanoparticle delivery of antiviral therapy for coronavirus infections
Source: Life Sci Alliance. 2025 Feb 3;8(4):e202403182. doi: 10.26508/lsa.202403182 (PMC11790838; doi:10.26508/lsa.202403182)
Supplement: Supplementary file 10 [file LSA-2024-03182_SdataF6.xlsx]

## Sheet: 6C
	Cell Number				Viral Infection Rate
Mock	2.831	1.431	2.071	2.349	0.01451	0.005702	0.008577	0.001628
SARS2 Control	1	1	1	1	1	1	1	1
RDV 10 μM	2.619	1.256	1.864	3.37	0.02831	0.007402	0.008373	0.00228
12.5	1.013	1.086	1.143	2.12	1.15	1.01	0.8679	0.3302
25	1.216	1.113	1.168	2.262	0.4421	1.121	0.9213	0.4106
50	1.437	1.147	1.147	2.458	0.8085	1.255	0.9815	0.3981
100	1.713	1.181	1.434	2.348	0.6523	1.25	0.8756	0.3468
Relative to SARS-CoV-2 Control

## Sheet: 6D
	Cell Number				Viral Infection Rate
Mock	2.831	1.196	2.071	2.349	0.01451	0.01152	0.008577	0.001628
SARS2 Control	1	1	1	1	1	1	1	1
RDV 10 μM	2.619	1.007	1.864	3.37	0.02831	0.01959	0.008373	0.00228
12.5 (2.2)	1.356	1.317	1.13	1.878	0.646	0.5476	0.7877	0.4065
25 (4.4)	1.752	1.371	0.7331	1.592	0.3671	0.08382	1.34	0.4203
50 (8.7)	2.307	1.452	0.7891	1.388	0.08958	0.07383	1.542	0.562
100 (17.4)	1.538	1.552	1.505	2.017	0.04866	0.01048	0.06826	0.2088
Relative to SARS-CoV-2 Control

## Sheet: 6E
	Cell Number					Viral Infection Rate
Mock	2.831	1.196	1.431	2.071	2.349	0.01451	0.01152	0.005702	0.008577	0.001628
SARS2 Control	1	1	1	1	1	1	1	1	1	1
RDV 10 μM	2.619	1.007	1.256	1.864	3.37	0.02831	0.01959	0.007402	0.008373	0.00228
1.25	1.271	1.505	1.137	0.8069	1.725	0.6522	0.288	0.9244	1.216	0.3255
2.5	1.286	1.404	1.111	0.7438	1.306	0.8866	0.3152	0.9007	1.214	0.3604
5	1.152	1.294	1.07	0.6546	1.315	0.8396	0.5695	0.8659	1.108	0.3261
10	1.749	1.445	0.9063	1.359	2.176	0.3611	0.4256	0.9825	0.06428	0.1397
20			1.29	0.09919	1.899			0.163	0.064	0.00377
Relative to SARS-CoV-2 Control

## Sheet: 6F
	Cell Number				Viral Infection Rate
Mock	1.051	1.1	1.146	1.054	0.01546	0.03463	0.02264	0.002237
SARS2 Control	1	1	1	1	1	1	0.9998	0.9998
RDV 10 μM	1.1	1.123	1.096	0.9212	0.008593	0.02977	0.01101	0.006488
12.5	1.046	0.9829	1.009	0.7699	0.6547	0.8174	0.9383	1.327
25	0.9922	0.8857	1.005	0.7824	0.5954	0.6994	0.802	0.8818
50	1.039	0.9335	0.9885	0.831	0.5528	0.6549	0.7132	0.7987
100	1.021	0.9519	1.015	0.9516	0.5401	0.6194	0.5996	0.5178
Relative to SARS-CoV-2 Control

## Sheet: 6G
	Cell Number				Viral Infection Rate
Mock	1.051	1.1	1.146	1.054	0.01546	0.03463	0.02264	0.002237
SARS2 Control	1	1	1	1	1	1	0.9998	0.9998
RDV 10 μM	1.1	1.123	1.096	0.9212	0.008593	0.02977	0.01101	0.006488
12.5 (2.2)	1.001	0.9328	0.8578	0.9589	0.6858	0.6915	0.8206	0.6514
25 (4.4)	1.009	0.8908	0.7364	0.8599	0.6449	0.9245	1.194	1.632
50 (8.7)	0.9688	0.941	0.8763	1.023	0.8185	1.07	0.7188	0.9615
100 (17.4)	0.9897	1.043	0.837	1.026	0.4352	0.1106	0.0664	0.07803
Relative to SARS-CoV-2 Control

## Sheet: 6H
	Cell Number				Viral Infection Rate
Mock	1.051	1.1	1.146	1.054	0.01546	0.03463	0.02264	0.002237
SARS2 Control	1	1	1	1	1	1	0.9998	0.9998
RDV 10 μM	1.1	1.123	1.096	0.9212	0.008593	0.02977	0.01101	0.006488
1.25	1.032	0.9542	0.9272	0.8354	0.7456	0.8986	1.039	1.007
2.5	0.9953	0.9604	0.7777	0.92	0.811	0.9198	1.191	1.147
5	0.9815	0.9408	0.8179	0.9	0.8452	1.053	0.8515	1.699
10	0.9555	0.9856	0.8085	0.9094	0.8007	0.1331	0.01787	0.6422
20	1.007	0.6281	0.1835	0.8096	0.03576	0.03704	0.02856	0.005973
Relative to SARS-CoV-2 Control

## Sheet: 6J
	Cell Number				Viral Infection Rate
Mock	3.07	2.043	1.378		0.01172	0.0009922	0.01776
SARS2 Control	1	1	1		0.9998	1	1
RDV 10 μM	3.186	1.87	1.25		0.00667	0.0004819	0.0117
12.5	1.248	1.026	0.8029		0.6692	1.033	0.9864
25	1.174	1.021	0.8004		0.5832	1.084	1.188
50	1.095	0.9867	0.8614		0.7738	1.386	0.9803
100	1.427	1.235	0.9589		0.7254	1.028	1.612
Relative to SARS-CoV-2 Control

## Sheet: 6K
	Cell Number				Viral Infection Rate
Mock	3.07	2.043	1.378		0.01172	0.0009922	0.01776
SARS2 Control	1	1	1		0.9998	1	1
RDV 10 μM	3.186	1.87	1.25		0.00667	0.0004819	0.0117
12.5 (2.2)	1.258	0.9117	0.8196		0.7401	1.324	1.495
25 (4.4)	1.252	1.103	0.9384		0.7159	0.9629	0.758
50 (8.7)	0.9824	1.46	1.045		0.8179	0.4837	0.7177
100 (17.4)	1.05	1.604	1.226		0.6339	0.004278	0.0428
Relative to SARS-CoV-2 Control

## Sheet: 6L
	Cell Number				Viral Infection Rate
Mock	3.07	2.043	1.378		0.01172	0.0009922	0.01776
SARS2 Control	1	1	1		0.9998	1	1
RDV 10 μM	3.186	1.87	1.25		0.00667	0.0004819	0.0117
1.25	0.8924	1.069	0.5964		0.7688	0.8134	0.7346
2.5	1.062	1.038	0.6854		0.8911	0.9186	0.6637
5	0.9659	0.9522	0.6064		0.9586	0.9507	0.9097
10	0.7315	1.273	0.6502		0.6795	0.4367	0.5772
20	1.882	1.291	0.7717		0.13	0.002633	0.01774
Relative to SARS-CoV-2 Control

## Sheet: 6M
	Cell Number					Viral Infection Rate
Mock	1.087	1.217	1.098			0.01034	0.007443	0.02561
SARS2 Control	1	1	1			1	0.9997	0.9997
RDV 10 μM	1.125	0.7883	0.9415			0.01304	0.009254	0.02311
12.5	0.9739	0.9505	0.8648			0.7899	0.8967	0.9493
25	0.9657	0.9244	0.8029			0.7935	0.6989	1.161
50	0.9969	0.9269	0.8277			0.6637	0.2474	1.042
100	1.017	1.125	0.9328			0.416	0.1357	0.9871
Relative to SARS-CoV-2 Control

[truncated: 2 more sheets: 6N, 6O]
