# Supplementary material for: Endolysosome-targeted nanoparticle delivery of antiviral therapy for coronavirus infections
Source: Life Sci Alliance. 2025 Feb 3;8(4):e202403182. doi: 10.26508/lsa.202403182 (PMC11790838; doi:10.26508/lsa.202403182)
Supplement: Supplementary file 11 [file LSA-2024-03182_SdataFS5.xlsx]

## Sheet: SF5B
	Cell Number			Viral Infection Rate
Mock	1.123	1.326	1.673	9.341e-05	0.0003141	0.01539
SARS2 Control	1	1	1	1	1	1
RDV 10 μM	1.065	1.245	1.498	0.0003182	0.003481	0.067
12.5	0.9563	0.9862	0.9198	1.221	0.9788	0.9661
25	0.9612	1.006	0.8944	1.322	0.9659	0.9727
50	0.9717	0.9699	0.8582	1.22	0.9898	0.9609
100	0.9095	0.9786	0.7523	1.29	0.9832	0.9334
Compared to SARS-CoV-2 Control

## Sheet: SF5C
	Cell Number			Viral Infection Rate
Mock	1.123	1.326	1.673	9.341e-05	0.0003141	0.01539
SARS2 Control	1	1	1	1	1	1
RDV 10 μM	1.065	1.245	1.498	0.0003182	0.003481	0.067
12.5 (2.2)	0.9256	0.9492	0.821	1.069	0.989	0.9946
25 (4.4)	0.8178	0.927	0.7837	1.13	1.009	0.9948
50 (8.7)	0.8589	0.8869	0.9256	0.4582	0.9736	0.9028
100 (17.4)	0.7898	0.9335	1.221	0.001652	0.5142	0.1086
Compared to SARS-CoV-2 Control

## Sheet: SF5D
	Cell Number			Viral Infection Rate
Mock	1.123	1.326	1.673	9.341e-05	0.0003141	0.01539
SARS2 Control	1	1	1	1	1	1
RDV 10 μM	1.065	1.245	1.498	0.0003182	0.003481	0.067
1.25	0.9449	0.9705	0.7523	1.301	1.003	0.9334
2.5	0.9346	0.9233	0.821	1.092	1.05	0.9946
5	0.9064	0.9316	0.7837	1.132	0.9932	0.9948
10	0.889	0.9673	0.9256	0.9545	0.7501	0.9028
20		0.8492	1.221		0.03394	0.1086
Compared to SARS-CoV-2 Control
