# Supplementary material for: Endolysosome-targeted nanoparticle delivery of antiviral therapy for coronavirus infections
Source: Life Sci Alliance. 2025 Feb 3;8(4):e202403182. doi: 10.26508/lsa.202403182 (PMC11790838; doi:10.26508/lsa.202403182)
Supplement: Supplementary file 12 [file LSA-2024-03182_SdataFS6.xlsx]

## Sheet: Supp_Fig_6A
	100 µg/mL (17.4 µM)									100 µg/mL									Free MFQ 17.4 µM									DMSO 0.09 %v/v									Media only									50 µg/mL (8.7 µM)
2^(-ΔΔCT)	0.861128	0.701671	1.12553	0.54512	0.396093	1.02208	0.860335	0.582177	1.23666	0.970951	1.04358	1.00938	1.00352	1.00043	1.02878	1.01241	1.14918	1.10891	0.978804	1.08852	0.649596	0.640497	0.510514	0.471658				1.23439	1.73327	1.19753	1.21664	1.1983					1.00111	1.00445	1.00146	1.00432	0.989974	1.01613				1.02142	1.05999	1.15373	1.03845
[truncated: 24 more columns]

## Sheet: Supp_Fig_6B
	100 µg/mL (17.4 µM)									100 µg/mL									Free MFQ 17.4 µM									DMSO 0.09 %v/v									Media only									50 µg/mL (8.7 µM)
2^(-ΔΔCT)	2.86305	2.8894	1.78109	2.63298	2.99768	1.98083	2.98868	2.97549	1.93254	1.16617	1.26421	1.18392	1.11321	1.06847	1.01768	1.18268	1.26788	1.15973	3.58356	3.79379	3.29493	3.50009	3.22991	2.97963				1.79891	2.39617	1.81538	1.62744	1.60876					0.949505	1.06061	0.97401	1.03238	0.94589	1.06581				1.28415	1.30498	1.36055	1.24845
[truncated: 24 more columns]

## Sheet: Supp_Fig_6C
	100 µg/mL (17.4 µM)									100 µg/mL									Free MFQ 17.4 µM									DMSO 0.09 %v/v									Media only									50 µg/mL (8.7 µM)
2^(-ΔΔCT)	3.07502	3.48931	1.76095	3.24135	3.68158	2.02179	3.60922	3.91495	2.06257	1.06851	1.1223	1.08267	1.08306	1.08552	1.12255	1.17305	1.28692	1.29918	3.41944	3.37159	3.96547	3.88162	4.3763	3.97076				1.6831	1.95691	1.70694	1.61205	1.60405					0.986239	1.01895	0.976483	1.02945	0.967292	1.03867				1.13933	1.34123	1.22379	1.2451
[truncated: 24 more columns]

## Sheet: Supp_Fig_6D
	100 µg/mL (17.4 µM)									100 µg/mL									Free MFQ 17.4 µM									DMSO 0.09 %v/v									Media only									50 µg/mL (8.7 µM)
2^(-ΔΔCT)	0.176572	0.167461	0.384253	0.208945	0.167775	0.399448	0.283683	0.288665	0.605055	1.06881	1.17981	1.00002	1.28385	1.05139	0.987048	1.50793	0.877316	0.782562	0.136594	0.14309	0.114181	0.114639	0.231016	0.302612				0.567225	0.688057	0.455901	0.862425	0.866536					0.980489	1.02294	0.980077	1.02548	0.960259	1.05069				0.699131	0.725488	1.05403	1.0694
[truncated: 24 more columns]

## Sheet: Supp_Fig_6F
Mock	Virus Ctrl	DMSO 0.1%	Remdesivir 10 uM	Camostat 10 uM	E64D 10 uM	Mefloquine 17.4 uM	E-NPs 100 ug/mL	MFQ-NPs 100 ug/mL
0.000520616	1	1.05425	0.774469	0.689452		0.512443	0.434975	0.859277
0	1	1.54011	0.760504	1.81245		1.21849	0.477846	0.364018
0.036036	1	0.474474	0.630631	0.564565	0.345345	0.213213	0.225225	0.288288
0.368178	1	0.330302	1.16671	0.279218	0.353601	0.301769	0.241465	0.340768

## Sheet: Supp_Fig_6G
Mock	Virus Ctrl	DMSO 0.1%	Remdesivir 10 uM	Camostat 10 uM	E64D 10 uM	Mefloquine 17.4 uM	E-NPs 100 ug/mL	MFQ-NPs 100 ug/mL
2.04263e-06	1	4.21055	0.0825428			0.0115434	9.47789	0.000354105
0.000171177	1	0.496388	0.0267293	1.16646		0.0254284	0.448013	0.0166127
0.0378133	1	1.37362	0.0291315	1.37494	0.00460318	0.00171807	1.73826	0.00166461
0.00073667	1	0.8378	0.00409482	0.758518	0.00954353	0.0789896	0.339492	0.000564117
0.00183697	1	0.819633	0.00551288	0.937328	0.0325429	0.0037749	0.513782	0.00287709

## Sheet: Supp_Fig_6H
Mock	Virus Ctrl	DMSO 0.1%	Remdesivir 10 uM	Camostat 10 uM	E64D 10 uM	Mefloquine 17.4 uM	E-NPs 100 ug/mL	MFQ-NPs 100 ug/mL
1.37428e-07	1	3.24712	0.195882	2.24239		0.00877376	1.16235	0.00136861
4.48894e-07	1	0.803998	0.000167621	1.35925		0.000774668	1.1172	0.000192536
2.45664e-05	1	1.33895	0.000111301	2.12278	0.000803186	0.00013472	3.26303	0.00106997
3.4313e-06	1	1.78607	0.000122023	10.9817	0.0028211	0.00222159	13.785	6.4385e-05
8.52549e-06	1	0.504397	0.0156769	2.13887	0.142424	0.000189475	0.479731	0.00159991
